# Supplementary material for: From genomic discovery to application in age-related hearing loss: a global bibliometric and cross-ethnic analysis
Source: Front Aging Neurosci. 2025 Nov 3;17:1678115. doi: 10.3389/fnagi.2025.1678115 (PMC12620367; doi:10.3389/fnagi.2025.1678115)
Supplement: Supplementary file 2 [file Data_Sheet_1.xlsx]

## Sheet: Sheet1
Target Gene / Genetic Factor	Author Name	Reference	Frequency	Status Description (Upregulation / Downregulation / Mutation / Deletion / Other)	Functional Description	Functional Validation (Protective/ Detrimental/ NA)	Percentage
CDH23	1. Xue et al. 2021	1. Xue, N., Song, L., Song, Q., Santos-Sacchi, J., Wu, H., & Navaratnam, D. (2021). Genes related to SNPs identified by Genome-wide association studies of age-related hearing loss show restriction to specific cell types in the adult mouse cochlea. Hearing research, 410, 108347. https://doi.org/10.1016/j.heares.2021.108347	17	Mutation	Cdh23 encodes a key adhesion molecule in cochlear hair cells. Mutations lead to structural instability of hair cells and are a common susceptibility variant in ARHL.	Detrimental	0.0310786
	2. Jeng et al. 2021	2. Jeng, J. Y., Carlton, A. J., Johnson, S. L., Brown, S. D. M., Holley, M. C., Bowl, M. R., & Marcotti, W. (2021). Biophysical and morphological changes in inner hair cells and their efferent innervation in the ageing mouse cochlea. The Journal of physiology, 599(1), 269–287. https://doi.org/10.1113/JP280256
	3. Potter et al. 2016	3. Potter, P. K., Bowl, M. R., Jeyarajan, P., Wisby, L., Blease, A., Goldsworthy, M. E., Simon, M. M., Greenaway, S., Michel, V., Barnard, A., Aguilar, C., Agnew, T., Banks, G., Blake, A., Chessum, L., Dorning, J., Falcone, S., Goosey, L., Harris, S., Haynes, A., … Brown, S. D. (2016). Novel gene function revealed by mouse mutagenesis screens for models of age-related disease. Nature communicatio…
	4. Johnson et al. 2010	4. Johnson, K. R., Yu, H., Ding, D., Jiang, H., Gagnon, L. H., & Salvi, R. J. (2010). Separate and combined effects of Sod1 and Cdh23 mutations on age-related hearing loss and cochlear pathology in C57BL/6J mice. Hearing research, 268(1-2), 85–92. https://doi.org/10.1016/j.heares.2010.05.002
	5. Ohlemiller et al. 2008	5. Ohlemiller, K. K., Rice, M. E., & Gagnon, P. M. (2008). Strial microvascular pathology and age-associated endocochlear potential decline in NOD congenic mice. Hearing research, 244(1-2), 85–97. https://doi.org/10.1016/j.heares.2008.08.001
	6. Hou et al. 2023	6. Hou, X., Yasuda, S. P., Yamaguchi, M., Suzuki, S., Seki, Y., Ouchi, T., Mao, T., Prakhongcheep, O., Shitara, H., & Kikkawa, Y. (2023). Impacts of an age-related hearing loss allele of cadherin 23 on severity of hearing loss in ICR and NOD/Shi mice. Biochemical and biophysical research communications, 674, 147–153. https://doi.org/10.1016/j.bbrc.2023.07.003
	7. Yasuda et al. 2022	7. Yasuda, S. P., Miyasaka, Y., Hou, X., Obara, Y., Shitara, H., Seki, Y., Matsuoka, K., Takahashi, A., Wakai, E., Hibino, H., Takada, T., Shiroishi, T., Kominami, R., & Kikkawa, Y. (2022). Two Loci Contribute to Age-Related Hearing Loss Resistance in the Japanese Wild-Derived Inbred MSM/Ms Mice. Biomedicines, 10(9), 2221. https://doi.org/10.3390/biomedicines10092221
	8. Si et al. 2022	8. Si, Y., Ito, S., Litke, A. M., & Feldheim, D. A. (2022). High-Frequency Hearing Is Required to Compute a Topographic Map of Auditory Space in the Mouse Superior Colliculus. eNeuro, 9(3), ENEURO.0513-21.2022. https://doi.org/10.1523/ENEURO.0513-21.2022
	9. Johnson et al. 2017	9. Johnson, K. R., Tian, C., Gagnon, L. H., Jiang, H., Ding, D., & Salvi, R. (2017). Effects of Cdh23 single nucleotide substitutions on age-related hearing loss in C57BL/6 and 129S1/Sv mice and comparisons with congenic strains. Scientific reports, 7, 44450. https://doi.org/10.1038/srep44450
	10. Kikkawa et al. 2016	10. Kikkawa, Y., & Miyasaka, Y. (2016). Genetic modifiers of hearing loss in mice: The case of phenotypic modification in homozygous Cdh23ahl age-related hearing loss. Genetics of Deafness. Monographs in Human Genetics, 20, 97-109.
	11. Han et al. 2015	11. Han, X., Ge, R., Xie, G., Li, P., Zhao, X., Gao, L., Zhang, H., Wang, O., Huang, F., & Han, F. (2015). Caspase-mediated apoptosis in the cochleae contributes to the early onset of hearing loss in A/J mice. ASN neuro, 7(1), 1759091415573985. https://doi.org/10.1177/1759091415573985
	12. Liu et al. 2012	12. Liu, S., Li, S., Zhu, H., Cheng, S., & Zheng, Q. Y. (2012). A mutation in the cdh23 gene causes age-related hearing loss in Cdh23(nmf308/nmf308) mice. Gene, 499(2), 309–317. https://doi.org/10.1016/j.gene.2012.01.084
	13. Kane et al. 2012	13. Kane, K. L., Longo-Guess, C. M., Gagnon, L. H., Ding, D., Salvi, R. J., & Johnson, K. R. (2012). Genetic background effects on age-related hearing loss associated with Cdh23 variants in mice. Hearing research, 283(1-2), 80–88. https://doi.org/10.1016/j.heares.2011.11.007
	14. Someya et al. 2007	14. Someya, S., Yamasoba, T., Prolla, T. A., & Tanokura, M. (2007). Genes encoding mitochondrial respiratory chain components are profoundly down-regulated with aging in the cochlea of DBA/2J mice. Brain research, 1182, 26–33. https://doi.org/10.1016/j.brainres.2007.08.090
	15. Siemens et al. 2004	15. Siemens, J., Lillo, C., Dumont, R. A., Reynolds, A., Williams, D. S., Gillespie, P. G., & Müller, U. (2004). Cadherin 23 is a component of the tip link in hair-cell stereocilia. Nature, 428(6986), 950–955. https://doi.org/10.1038/nature02483
	16. Keithley et al. 2004	16. Keithley, E. M., Canto, C., Zheng, Q. Y., Fischel-Ghodsian, N., & Johnson, K. R. (2004). Age-related hearing loss and the ahl locus in mice. Hearing research, 188(1-2), 21–28. https://doi.org/10.1016/S0378-5955(03)00365-4
	17. McFadden et al. 2001	17. McFadden, S. L., Ding, D., & Salvi, R. (2001). Anatomical, metabolic and genetic aspects of age-related hearing loss in mice. Audiology : official organ of the International Society of Audiology, 40(6), 313–321.
SIRT1	1. Rivas-Chacón et al. 2023	1. Rivas-Chacón, L. D. M., Yanes-Díaz, J., de Lucas, B., Riestra-Ayora, J. I., Madrid-García, R., Sanz-Fernández, R., & Sánchez-Rodríguez, C. (2023). Cocoa Polyphenol Extract Inhibits Cellular Senescence via Modulation of SIRT1 and SIRT3 in Auditory Cells. Nutrients, 15(3), 544. https://doi.org/10.3390/nu15030544	11	Upregulation	SIRT1 is a NAD⁺-dependent deacetylase that regulates mitochondrial function, anti-apoptotic, and anti-inflammatory responses. Its upregulation delays hearing loss progression in ARHL models.	Protective	0.0201097
	2. Zhang et al. 2014	2. Zhang, Q., Liu, H., Soukup, G. A., & He, D. Z. (2014). Identifying microRNAs involved in aging of the lateral wall of the cochlear duct. PloS one, 9(11), e112857. https://doi.org/10.1371/journal.pone.0112857
	3. Zhang et al. 2013	3. Zhang, Q., Liu, H., McGee, J., Walsh, E. J., Soukup, G. A., & He, D. Z. (2013). Identifying microRNAs involved in degeneration of the organ of corti during age-related hearing loss. PloS one, 8(4), e62786. https://doi.org/10.1371/journal.pone.0062786
	4. Takumida et al. 2016	4. Takumida, M., Takumida, H., Katagiri, Y., & Anniko, M. (2016). Localization of sirtuins (SIRT1-7) in the aged mouse inner ear. Acta oto-laryngologica, 136(2), 120–131. https://doi.org/10.3109/00016489.2015.1093172
	5. Hu et al. 2018	5. Hu, W., Wu, J., Jiang, W., & Tang, J. (2018). MicroRNAs and presbycusis. Aging and disease, 9(1), 133.
	6. Han et al. 2016	6. Han, C., Linser, P., Park, H. J., Kim, M. J., White, K., Vann, J. M., Ding, D., Prolla, T. A., & Someya, S. (2016). Sirt1 deficiency protects cochlear cells and delays the early onset of age-related hearing loss in C57BL/6 mice. Neurobiology of aging, 43, 58–71. https://doi.org/10.1016/j.neurobiolaging.2016.03.023
	7. Kouga et al. 2025	7. Kouga, T., Miwa, T., Wei, F. Y., Sunami, K., & Tomizawa, K. (2025). Mitochonic acid 5 mitigates age-related hearing loss progression by targeting defective 2-methylthiolation in mitochondrial transfer RNAs. Frontiers in cellular neuroscience, 19, 1541347. https://doi.org/10.3389/fncel.2025.1541347
	8. Miwa et al. 2025	8. Miwa, T., Tarui, A., Kouga, T., Asai, Y., Ogita, H., Fujikawa, T., & Hakuba, N. (2025). N1-methylnicotinamide promotes age-related cochlear damage via the overexpression of SIRT1. Frontiers in cellular neuroscience, 19, 1542164. https://doi.org/10.3389/fncel.2025.1542164
	9. Liu et al. 2025	9. Liu, J., Peng, H., Liu, Y., Li, C., & Xie, W. (2025). Therapeutic Effects of GDF6-Overexpressing Mesenchymal Stem Cells through Upregulation of the GDF15/SIRT1 Axis in Age-Related Hearing Loss. Frontiers in bioscience (Landmark edition), 30(1), 26179. https://doi.org/10.31083/FBL26179
	10. Hao et al. 2019	10. Hao, S., Wang, L., Zhao, K., Zhu, X., & Ye, F. (2019). Rs1894720 polymorphism in MIAT increased susceptibility to age-related hearing loss by modulating the activation of miR-29b/SIRT1/PGC-1α signaling. Journal of cellular biochemistry, 120(4), 4975–4986. https://doi.org/10.1002/jcb.27773
	11. Xiong et al. 2015	11. Xiong, H., Pang, J., Yang, H., Dai, M., Liu, Y., Ou, Y., Huang, Q., Chen, S., Zhang, Z., Xu, Y., Lai, L., & Zheng, Y. (2015). Activation of miR-34a/SIRT1/p53 signaling contributes to cochlear hair cell apoptosis: implications for age-related hearing loss. Neurobiology of aging, 36(4), 1692–1701. https://doi.org/10.1016/j.neurobiolaging.2014.12.034
SOD2（MnSOD）	1. Li et al. 2018	1. Li, Y., Zhao, X., Hu, Y., Sun, H., He, Z., Yuan, J., Cai, H., Sun, Y., Huang, X., Kong, W., & Kong, W. (2018). Age-associated decline in Nrf2 signaling and associated mtDNA damage may be involved in the degeneration of the auditory cortex: Implications for central presbycusis. International journal of molecular medicine, 42(6), 3371–3385. https://doi.org/10.3892/ijmm.2018.3907	9	Downregulation	Mitochondrial superoxide dismutase, a key antioxidant defense enzyme in cochlear cells. Downregulation triggers oxidative damage.	Detrimental	0.0164534
	2. Chen et al. 2009	2. Chen, J., & Ruan, R. (2009). Identifying stable reference genes for evaluation of antioxidative enzyme gene expression in auditory cortex and cochlea of young and old Fischer 344 rats. Acta oto-laryngologica, 129(6), 644–650. https://doi.org/10.1080/00016480802311015
	3. Han et al. 2013	3. Han, C., & Someya, S. (2013). Mouse models of age-related mitochondrial neurosensory hearing loss. Molecular and cellular neurosciences, 55, 95–100. https://doi.org/10.1016/j.mcn.2012.07.004
	4. Staecker et al. 2001	4. Staecker, H., Zheng, Q. Y., & Van De Water, T. R. (2001). Oxidative stress in aging in the C57B16/J mouse cochlea. Acta oto-laryngologica, 121(6), 666–672. https://doi.org/10.1080/00016480152583593
	5. Sánchez-Rodríguez et al. 2016	5. Sánchez-Rodríguez, C., Martín-Sanz, E., Cuadrado, E., Granizo, J. J., & Sanz-Fernández, R. (2016). Protective effect of polyphenols on presbycusis via oxidative/nitrosative stress suppression in rats. Experimental gerontology, 83, 31–36. https://doi.org/10.1016/j.exger.2016.07.005
	6. Bauer et al. 2024	6. Bauer, M. A., Bazard, P., Acosta, A. A., Bangalore, N., Elessaway, L., Thivierge, M., Chellani, M., Zhu, X., Ding, B., Walton, J. P., & Frisina, R. D. (2024). L-Ergothioneine slows the progression of age-related hearing loss in CBA/CaJ mice. Hearing research, 446, 109004. https://doi.org/10.1016/j.heares.2024.109004
	7. Del Mar Rivas-Chacón et al. 2022	7. Del Mar Rivas-Chacón, L., Yanes-Díaz, J., de Lucas, B., Riestra-Ayora, J. I., Madrid-García, R., Sanz-Fernández, R., & Sánchez-Rodríguez, C. (2022). Preventive Effect of Cocoa Flavonoids via Suppression of Oxidative Stress-Induced Apoptosis in Auditory Senescent Cells. Antioxidants (Basel, Switzerland), 11(8), 1450. https://doi.org/10.3390/antiox11081450
	8. Zhang et al. 2021	8. Zhang, Y., Huang, S., Dai, X., Xia, Z. F., Xiao, H., He, X. L., Yang, R., & Li, J. (2021). SOD2 Alleviates Hearing Loss Induced by Noise and Kanamycin in Mitochondrial DNA4834-deficient Rats by Regulating PI3K/MAPK Signaling. Current medical science, 41(3), 587–596. https://doi.org/10.1007/s11596-021-2376-4
	9. Du et al. 2019	9. Du, Z. D., Yu, S., Qi, Y., Qu, T. F., He, L., Wei, W., Liu, K., & Gong, S. S. (2019). NADPH oxidase inhibitor apocynin decreases mitochondrial dysfunction and apoptosis in the ventral cochlear nucleus of D-galactose-induced aging model in rats. Neurochemistry international, 124, 31–40. https://doi.org/10.1016/j.neuint.2018.12.008
SOD1	1. Chen et al. 2009	1. Chen, J., & Ruan, R. (2009). Identifying stable reference genes for evaluation of antioxidative enzyme gene expression in auditory cortex and cochlea of young and old Fischer 344 rats. Acta oto-laryngologica, 129(6), 644–650. https://doi.org/10.1080/00016480802311015	9	Downregulation	Encodes Cu/Zn-SOD, a key enzyme for clearing superoxide radicals. Its expression declines significantly with age, increasing cochlear oxidative stress and inducing hearing deterioration.	Detrimental	0.0164534
	2. Someya et al. 2010	2. Someya, S., & Prolla, T. A. (2010). Mitochondrial oxidative damage and apoptosis in age-related hearing loss. Mechanisms of ageing and development, 131(7-8), 480–486. https://doi.org/10.1016/j.mad.2010.04.006
	3. Kwon et al. 2015	3. Kwon, D. N., Park, W. J., Choi, Y. J., Gurunathan, S., & Kim, J. H. (2015). Oxidative stress and ROS metabolism via down-regulation of sirtuin 3 expression in Cmah-null mice affect hearing loss. Aging, 7(8), 579–594. https://doi.org/10.18632/aging.100800
	4. Staecker et al. 2001	4. Staecker, H., Zheng, Q. Y., & Van De Water, T. R. (2001). Oxidative stress in aging in the C57B16/J mouse cochlea. Acta oto-laryngologica, 121(6), 666–672. https://doi.org/10.1080/00016480152583593
	5. Sánchez-Rodríguez et al. 2016	5. Sánchez-Rodríguez, C., Martín-Sanz, E., Cuadrado, E., Granizo, J. J., & Sanz-Fernández, R. (2016). Protective effect of polyphenols on presbycusis via oxidative/nitrosative stress suppression in rats. Experimental gerontology, 83, 31–36. https://doi.org/10.1016/j.exger.2016.07.005
	6. Johnson et al. 2010	6. Johnson, K. R., Yu, H., Ding, D., Jiang, H., Gagnon, L. H., & Salvi, R. J. (2010). Separate and combined effects of Sod1 and Cdh23 mutations on age-related hearing loss and cochlear pathology in C57BL/6J mice. Hearing research, 268(1-2), 85–92. https://doi.org/10.1016/j.heares.2010.05.002
	7. Del Mar Rivas-Chacón et al. 2022	7. Del Mar Rivas-Chacón, L., Yanes-Díaz, J., de Lucas, B., Riestra-Ayora, J. I., Madrid-García, R., Sanz-Fernández, R., & Sánchez-Rodríguez, C. (2022). Preventive Effect of Cocoa Flavonoids via Suppression of Oxidative Stress-Induced Apoptosis in Auditory Senescent Cells. Antioxidants (Basel, Switzerland), 11(8), 1450. https://doi.org/10.3390/antiox11081450
	8. Keithley et al. 2005	8. Keithley, E. M., Canto, C., Zheng, Q. Y., Wang, X., Fischel-Ghodsian, N., & Johnson, K. R. (2005). Cu/Zn superoxide dismutase and age-related hearing loss. Hearing research, 209(1-2), 76–85. https://doi.org/10.1016/j.heares.2005.06.009
	9. McFadden et al. 1999	9. McFadden, S. L., Ding, D., Reaume, A. G., Flood, D. G., & Salvi, R. J. (1999). Age-related cochlear hair cell loss is enhanced in mice lacking copper/zinc superoxide dismutase. Neurobiology of aging, 20(1), 1–8. https://doi.org/10.1016/s0197-4580(99)00018-4
Caspase-3（CASP3）	1. Muderris et al. 2022	1. Muderris, T., Yar Sağlam, A. S., Unsal, D., Mülazimoğlu, S., Sevil, E., & Kayhan, H. (2022). Efficiency of resveratrol in the prevention and treatment of age-related hearing loss. Experimental and therapeutic medicine, 23(1), 40. https://doi.org/10.3892/etm.2021.10962	7	Upregulation	Executioner caspase; once activated, it directly mediates hair cell death.	Detrimental	0.0127971
	2. Zhao et al. 2022	2. Zhao, C., Chen, Z., Liang, W., Yang, Z., Du, Z., & Gong, S. (2022). D-Galactose-Induced Accelerated Aging Model on Auditory Cortical Neurons by Regulating Oxidative Stress and Apoptosis in Vitro. The journal of nutrition, health & aging.., 26(1), 13–22. https://doi.org/10.1007/s12603-021-1721-4
	3. Guo et al. 2020	3. Guo, B., Guo, Q., Wang, Z., Shao, J. B., Liu, K., Du, Z. D., & Gong, S. S. (2020). D-Galactose-induced oxidative stress and mitochondrial dysfunction in the cochlear basilar membrane: an in vitro aging model. Biogerontology, 21(3), 311–323. https://doi.org/10.1007/s10522-020-09859-x
	4. Owens et al. 2008	4. Owens, K. N., Santos, F., Roberts, B., Linbo, T., Coffin, A. B., Knisely, A. J., Simon, J. A., Rubel, E. W., & Raible, D. W. (2008). Identification of genetic and chemical modulators of zebrafish mechanosensory hair cell death. PLoS genetics, 4(2), e1000020. https://doi.org/10.1371/journal.pgen.1000020
	5. Bauer et al. 2024	5. Bauer, M. A., Bazard, P., Acosta, A. A., Bangalore, N., Elessaway, L., Thivierge, M., Chellani, M., Zhu, X., Ding, B., Walton, J. P., & Frisina, R. D. (2024). L-Ergothioneine slows the progression of age-related hearing loss in CBA/CaJ mice. Hearing research, 446, 109004. https://doi.org/10.1016/j.heares.2024.109004
	6. Du et al. 2019	6. Du, Z. D., Yu, S., Qi, Y., Qu, T. F., He, L., Wei, W., Liu, K., & Gong, S. S. (2019). NADPH oxidase inhibitor apocynin decreases mitochondrial dysfunction and apoptosis in the ventral cochlear nucleus of D-galactose-induced aging model in rats. Neurochemistry international, 124, 31–40. https://doi.org/10.1016/j.neuint.2018.12.008
	7. Nevado et al. 2006	7. Nevado, J., Sanz, R., Casqueiro, J. C., Ayala, A., García-Berrocal, J. R., & Ramírez-Camacho, R. (2006). Ageing evokes an intrinsic pro-apoptotic signalling pathway in rat cochlea. Acta oto-laryngologica, 126(11), 1134–1139. https://doi.org/10.1080/00016480600672592
TP53	1. Sánchez-Rodríguez et al. 2018	1. Sánchez-Rodríguez, C., Cuadrado, E., Riestra-Ayora, J., & Sanz-Fernández, R. (2018). Polyphenols protect against age-associated apoptosis in female rat cochleae. Biogerontology, 19(2), 159–169. https://doi.org/10.1007/s10522-018-9747-7	6	Downregulation	Downregulation reduces Bax expression and apoptotic pathway activation, mitigating hair cell degeneration and delaying hearing loss.	Protective	0.0109689
	2. Cho et al. 2022	2. Cho, S. I., Jo, E. R., & Song, H. (2022). Urolithin A attenuates auditory cell senescence by activating mitophagy. Scientific reports, 12(1), 7704. https://doi.org/10.1038/s41598-022-11894-2
	3. Zhang et al. 2020	3. Zhang, L., Gao, Y., Zhang, R., Sun, F., Cheng, C., Qian, F., Duan, X., Wei, G., Sun, C., Pang, X., Chen, P., Chai, R., Yang, T., Wu, H., & Liu, D. (2020). THOC1 deficiency leads to late-onset nonsyndromic hearing loss through p53-mediated hair cell apoptosis. PLoS genetics, 16(8), e1008953. https://doi.org/10.1371/journal.pgen.1008953
	4. Benkafadar et al. 2019	4. Benkafadar, N., François, F., Affortit, C., Casas, F., Ceccato, J. C., Menardo, J., Venail, F., Malfroy-Camine, B., Puel, J. L., & Wang, J. (2019). ROS-Induced Activation of DNA Damage Responses Drives Senescence-Like State in Postmitotic Cochlear Cells: Implication for Hearing Preservation. Molecular neurobiology, 56(8), 5950–5969. https://doi.org/10.1007/s12035-019-1493-6
	5. Xia et al. 2017	5. Xia, M. Y., Zhao, X. Y., Huang, Q. L., Sun, H. Y., Sun, C., Yuan, J., He, C., Sun, Y., Huang, X., Kong, W., & Kong, W. J. (2017). Activation of Wnt/β-catenin signaling by lithium chloride attenuates d-galactose-induced neurodegeneration in the auditory cortex of a rat model of aging. FEBS open bio, 7(6), 759–776. https://doi.org/10.1002/2211-5463.12220
	6. Xiong et al. 2015	6. Xiong, H., Pang, J., Yang, H., Dai, M., Liu, Y., Ou, Y., Huang, Q., Chen, S., Zhang, Z., Xu, Y., Lai, L., & Zheng, Y. (2015). Activation of miR-34a/SIRT1/p53 signaling contributes to cochlear hair cell apoptosis: implications for age-related hearing loss. Neurobiology of aging, 36(4), 1692–1701. https://doi.org/10.1016/j.neurobiolaging.2014.12.034
GPX1	1. Wang et al. 2022	1. Wang, X., Han, Y., Chen, F., Wang, M., Xiao, Y., Wang, H., Xu, L., & Liu, W. (2022). Glutathione Peroxidase 1 Protects Against Peroxynitrite-Induced Spiral Ganglion Neuron Damage Through Attenuating NF-κB Pathway Activation. Frontiers in cellular neuroscience, 16, 841731. https://doi.org/10.3389/fncel.2022.841731	5	Deletion	GPX1 is a glutathione peroxidase family member that scavenges ROS in the cochlea to maintain redox balance. Its absence impairs antioxidant capacity and causes cochlear damage.	Detrimental	0.00914077
	2. Chen et al. 2009	2. Chen, J., & Ruan, R. (2009). Identifying stable reference genes for evaluation of antioxidative enzyme gene expression in auditory cortex and cochlea of young and old Fischer 344 rats. Acta oto-laryngologica, 129(6), 644–650. https://doi.org/10.1080/00016480802311015
	3. Sánchez-Rodríguez et al. 2016	3. Sánchez-Rodríguez, C., Martín-Sanz, E., Cuadrado, E., Granizo, J. J., & Sanz-Fernández, R. (2016). Protective effect of polyphenols on presbycusis via oxidative/nitrosative stress suppression in rats. Experimental gerontology, 83, 31–36. https://doi.org/10.1016/j.exger.2016.07.005
	4. Del Mar Rivas-Chacón et al. 2022	4. Del Mar Rivas-Chacón, L., Yanes-Díaz, J., de Lucas, B., Riestra-Ayora, J. I., Madrid-García, R., Sanz-Fernández, R., & Sánchez-Rodríguez, C. (2022). Preventive Effect of Cocoa Flavonoids via Suppression of Oxidative Stress-Induced Apoptosis in Auditory Senescent Cells. Antioxidants (Basel, Switzerland), 11(8), 1450. https://doi.org/10.3390/antiox11081450
	5. Du et al. 2019	5. Du, Z. D., Yu, S., Qi, Y., Qu, T. F., He, L., Wei, W., Liu, K., & Gong, S. S. (2019). NADPH oxidase inhibitor apocynin decreases mitochondrial dysfunction and apoptosis in the ventral cochlear nucleus of D-galactose-induced aging model in rats. Neurochemistry international, 124, 31–40. https://doi.org/10.1016/j.neuint.2018.12.008
BAX	1. Muderris et al. 2022	1. Muderris, T., Yar Sağlam, A. S., Unsal, D., Mülazimoğlu, S., Sevil, E., & Kayhan, H. (2022). Efficiency of resveratrol in the prevention and treatment of age-related hearing loss. Experimental and therapeutic medicine, 23(1), 40. https://doi.org/10.3892/etm.2021.10962	5	Upregulation	Pro-apoptotic protein that triggers cochlear hair cell death via the mitochondrial pathway.	Detrimental	0.00914077
	2. Zhao et al. 2020	2. Zhao, J., Li, G., Zhao, X., Lin, X., Gao, Y., Raimundo, N., Li, G. L., Shang, W., Wu, H., & Song, L. (2020). Down-regulation of AMPK signaling pathway rescues hearing loss in TFB1 transgenic mice and delays age-related hearing loss. Aging, 12(7), 5590–5611. https://doi.org/10.18632/aging.102977
	3. Sánchez-Rodríguez et al. 2018	3. Sánchez-Rodríguez, C., Cuadrado, E., Riestra-Ayora, J., & Sanz-Fernández, R. (2018). Polyphenols protect against age-associated apoptosis in female rat cochleae. Biogerontology, 19(2), 159–169. https://doi.org/10.1007/s10522-018-9747-7
	4. Yang et al. 2012	4. Yang, W. P., Guo, W. W., Liu, H. Z., Xu, Y., Chen, L., & Hu, B. H. (2012). Age-related changes in the ratio of Mcl-1/Bax expression in the rat cochlea. Acta oto-laryngologica, 132(2), 123–132. https://doi.org/10.3109/00016489.2011.631191
	5. Nevado et al. 2006	5. Nevado, J., Sanz, R., Casqueiro, J. C., Ayala, A., García-Berrocal, J. R., & Ramírez-Camacho, R. (2006). Ageing evokes an intrinsic pro-apoptotic signalling pathway in rat cochlea. Acta oto-laryngologica, 126(11), 1134–1139. https://doi.org/10.1080/00016480600672592
GJB2(Cx26)	1. Yu et al. 2025	1. Yu, Y., Li, Y., Li, J., Zhang, X., Chen, X., Hu, P., Huang, W., Wen, C., Deng, L., Cheng, X., Yu, N., & Huang, L. (2025). Generation and characterization of a humanized GJB2 p.V37I knock-in mouse model for studying age-related hearing loss. Drug discoveries & therapeutics, 19(2), 103–111. https://doi.org/10.5582/ddt.2025.01023	4	Mutation	GJB2 encodes Connexin 26, a key molecule in cochlear potassium ion recycling. The p.V37I variant is a known deafness-causing mutation.	Detrimental	0.00731261
	2. Xu et al. 2023	2. Xu, K., Chen, S., Bai, X., Xie, L., Qiu, Y., Liu, X. Z., Wang, X. H., Kong, W. J., & Sun, Y. (2023). Degradation of cochlear Connexin26 accelerate the development of age-related hearing loss. Aging cell, 22(11), e13973. https://doi.org/10.1111/acel.13973
	3. Tajima et al. 2020	3. Tajima, S., Danzaki, K., Ikeda, K., & Kamiya, K. (2020). Degradation and modification of cochlear gap junction proteins in the early development of age-related hearing loss. Experimental & molecular medicine, 52(1), 166–175. https://doi.org/10.1038/s12276-020-0377-1
	4. Wu et al. 2014	4. Wu, X., Wang, Y., Sun, Y., Chen, S., Zhang, S., Shen, L., Huang, X., Lin, X., & Kong, W. (2014). Reduced expression of Connexin26 and its DNA promoter hypermethylation in the inner ear of mimetic aging rats induced by d-galactose. Biochemical and biophysical research communications, 452(3), 340–346. https://doi.org/10.1016/j.bbrc.2014.08.063
IDH2	1. Lao et al. 2024	1. Lao, H., Zhu, Y., Yang, M., Wang, L., Tang, J., & Xiong, H. (2024). Characteristics of spatial protein expression in the mouse cochlear sensory epithelia: Implications for age-related hearing loss. Hearing research, 446, 109006. https://doi.org/10.1016/j.heares.2024.109006	4	Downregulation	A mitochondrial citric acid cycle enzyme involved in NADPH production. Downregulation in the cochlea reduces antioxidant capacity and promotes hair cell apoptosis.	Detrimental	0.00731261
	2. White et al. 2018	2. White, K., Kim, M. J., Han, C., Park, H. J., Ding, D., Boyd, K., Walker, L., Linser, P., Meneses, Z., Slade, C., Hirst, J., Santostefano, K., Terada, N., Miyakawa, T., Tanokura, M., Salvi, R., & Someya, S. (2018). Loss of IDH2 Accelerates Age-related Hearing Loss in Male Mice. Scientific reports, 8(1), 5039. https://doi.org/10.1038/s41598-018-23436-w
	3. Someya et al. 2010	3. Someya, S., Yu, W., Hallows, W. C., Xu, J., Vann, J. M., Leeuwenburgh, C., Tanokura, M., Denu, J. M., & Prolla, T. A. (2010). Sirt3 mediates reduction of oxidative damage and prevention of age-related hearing loss under caloric restriction. Cell, 143(5), 802–812. https://doi.org/10.1016/j.cell.2010.10.002
	4. Kim et al. 2017	4. Kim, Y. R., Kim, K. H., Lee, S., Oh, S. K., Park, J. W., Lee, K. Y., Baek, J. I., & Kim, U. K. (2017). Expression patterns of members of the isocitrate dehydrogenase gene family in murine inner ear. Biotechnic & histochemistry : official publication of the Biological Stain Commission, 92(7), 536–544. https://doi.org/10.1080/10520295.2017.1367034
SIRT3	1. Zhang et al. 2024	1. Zhang, A., Pan, Y., Wang, H., Ding, R., Zou, T., Guo, D., Shen, Y., Ji, P., Huang, W., Wen, Q., Wang, Q., Hu, H., Wu, J., Xiang, M., & Ye, B. (2024). Excessive processing and acetylation of OPA1 aggravate age-related hearing loss via the dysregulation of mitochondrial dynamics. Aging cell, 23(4), e14091. https://doi.org/10.1111/acel.14091	4	Downregulation	SIRT3 is a mitochondrial deacetylase that regulates antioxidant defense and energy metabolism. Its downregulation in aging models leads to mitochondrial dysfunction, increased ROS, and auditory cell damage.	Detrimental	0.00731261
	2. Rivas-Chacón et al. 2023	2. Rivas-Chacón, L. D. M., Yanes-Díaz, J., de Lucas, B., Riestra-Ayora, J. I., Madrid-García, R., Sanz-Fernández, R., & Sánchez-Rodríguez, C. (2023). Cocoa Polyphenol Extract Inhibits Cellular Senescence via Modulation of SIRT1 and SIRT3 in Auditory Cells. Nutrients, 15(3), 544. https://doi.org/10.3390/nu15030544
	3. Takumida et al. 2016	3. Takumida, M., Takumida, H., Katagiri, Y., & Anniko, M. (2016). Localization of sirtuins (SIRT1-7) in the aged mouse inner ear. Acta oto-laryngologica, 136(2), 120–131. https://doi.org/10.3109/00016489.2015.1093172
	4. Someya et al. 2010	4. Someya, S., Yu, W., Hallows, W. C., Xu, J., Vann, J. M., Leeuwenburgh, C., Tanokura, M., Denu, J. M., & Prolla, T. A. (2010). Sirt3 mediates reduction of oxidative damage and prevention of age-related hearing loss under caloric restriction. Cell, 143(5), 802–812. https://doi.org/10.1016/j.cell.2010.10.002
IL6	1. Liu et al. 2022	1. Liu, J., Chen, H., Lin, X., Yi, J., Ye, W., Wei, F., Zhu, X., Huang, J., & Su, J. (2022). Age-related Activation of Cyclic GMP-AMP synthase-Stimulator of Interferon Genes Signaling in the Auditory System is Associated with Presbycusis in C57BL/6J Male Mice. Neuroscience, 481, 73–84. https://doi.org/10.1016/j.neuroscience.2021.11.031	4	Upregulation	IL6 is a classic inflammatory factor. Its expression is upregulated in the cochlea of ARHL patients, inducing apoptosis and tissue damage.	Detrimental	0.00731261
	2. Lu, et al. 2024	2. Lu, M., Xian, F., Jin, X., Hong, G., Fu, X., Wang, S., Li, X., Yang, H., Li, H., Zhang, H., Yang, Y., Xiao, J., Dong, H., Liu, Y., Shen, H., & Lv, P. (2024). Upregulation of the Cav1.3 channel in inner hair cells by interleukin 6-dependent inflammaging contributes to age-related hearing loss. Aging cell, 23(12), e14305. https://doi.org/10.1111/acel.14305
	3. Liu et al. 2023	3. Liu, J., Chen, H., Lin, X., Zhu, X., Huang, J., Xu, W., Tan, M., & Su, J. (2023). Melatonin Suppresses Cyclic GMP-AMP Synthase-Stimulator of Interferon Genes Signaling and Delays the Development of Hearing Loss in the C57BL/6J Presbycusis Mouse Model. Neuroscience, 517, 84–95. https://doi.org/10.1016/j.neuroscience.2023.01.015
	4. Lyu et al. 2020	4. Lyu, A. R., Kim, T. H., Park, S. J., Shin, S. A., Jeong, S. H., Yu, Y., Huh, Y. H., Je, A. R., Park, M. J., & Park, Y. H. (2020). Mitochondrial Damage and Necroptosis in Aging Cochlea. International journal of molecular sciences, 21(7), 2505. https://doi.org/10.3390/ijms21072505
BNIP3L（NIX）	1. Kim et al. 2021	1. Kim, Y. J., Choo, O. S., Lee, J. S., Jang, J. H., Woo, H. G., & Choung, Y. H. (2021). BCL2 Interacting Protein 3-like/NIX-mediated Mitophagy Plays an Important Role in the Process of Age-related Hearing Loss. Neuroscience, 455, 39–51. https://doi.org/10.1016/j.neuroscience.2020.12.005	4	Downregulation	BNIP3L is a mitochondria-associated regulator of apoptosis and autophagy. Its downregulation may impair mitochondrial quality control and stress resistance in cochlear cells. Expression decline and hair cell dysfunction have been observed in ARHL models.	Detrimental	0.00731261
	2. Cho et al. 2024	2. Cho, S. I., Jo, E. R., & Jang, H. S. (2024). Urolithin A prevents age-related hearing loss in C57BL/6J mice likely by inducing mitophagy. Experimental gerontology, 197, 112589. https://doi.org/10.1016/j.exger.2024.112589
	3. Cho et al. 2022	3. Cho, S. I., Jo, E. R., & Song, H. (2022). Urolithin A attenuates auditory cell senescence by activating mitophagy. Scientific reports, 12(1), 7704. https://doi.org/10.1038/s41598-022-11894-2
	4. Oh et al. 2020	4. Oh, J., Youn, C. K., Jun, Y., Jo, E. R., & Cho, S. I. (2020). Reduced mitophagy in the cochlea of aged C57BL/6J mice. Experimental gerontology, 137, 110946. https://doi.org/10.1016/j.exger.2020.110946
PPARGC1A（PGC-1α）	1. Hu et al. 2018	1. Hu, W., Wu, J., Jiang, W., & Tang, J. (2018). MicroRNAs and presbycusis. Aging and disease, 9(1), 133.	4	Downregulation	PGC-1α is a key transcriptional coactivator for mitochondrial biogenesis. It is targeted and suppressed by miR-29b, reducing cochlear antioxidant capacity and exacerbating apoptosis.	Detrimental	0.00731261
	2. Zhao et al. 2013	2. Zhao, X. Y., Sun, J. L., Hu, Y. J., Yang, Y., Zhang, W. J., Hu, Y., Li, J., Sun, Y., Zhong, Y., Peng, W., Zhang, H. L., & Kong, W. J. (2013). The effect of overexpression of PGC-1α on the mtDNA4834 common deletion in a rat cochlear marginal cell senescence model. Hearing research, 296, 13–24. https://doi.org/10.1016/j.heares.2012.11.007
	3. Oh et al. 2020	3. Oh, J., Youn, C. K., Jun, Y., Jo, E. R., & Cho, S. I. (2020). Reduced mitophagy in the cochlea of aged C57BL/6J mice. Experimental gerontology, 137, 110946. https://doi.org/10.1016/j.exger.2020.110946
	4. Hao et al. 2019	4. Hao, S., Wang, L., Zhao, K., Zhu, X., & Ye, F. (2019). Rs1894720 polymorphism in MIAT increased susceptibility to age-related hearing loss by modulating the activation of miR-29b/SIRT1/PGC-1α signaling. Journal of cellular biochemistry, 120(4), 4975–4986. https://doi.org/10.1002/jcb.27773
AKT1	1. Shi et al. 2025	1. Shi, W., Zhao, Q., Gao, H., Yang, Y., Tan, Z., Li, N., Wang, H., Ji, Y., & Zhou, Y. (2025). Exploring the bioactive ingredients of three traditional Chinese medicine formulas against age-related hearing loss through network pharmacology and experimental validation. Naunyn-Schmiedeberg's archives of pharmacology, 398(4), 3731–3759. https://doi.org/10.1007/s00210-024-03464-2	3	Upregulation	AKT1 is part of the PI3K-AKT survival pathway. In the cochlea, it promotes cell survival and antioxidant defense against age-related apoptotic damage.	Protective	0.00548446
	2. Zhang et al. 2014	2. Zhang, Q., Liu, H., Soukup, G. A., & He, D. Z. (2014). Identifying microRNAs involved in aging of the lateral wall of the cochlear duct. PloS one, 9(11), e112857. https://doi.org/10.1371/journal.pone.0112857
	3. Zhang et al. 2013	3. Zhang, Q., Liu, H., McGee, J., Walsh, E. J., Soukup, G. A., & He, D. Z. (2013). Identifying microRNAs involved in degeneration of the organ of corti during age-related hearing loss. PloS one, 8(4), e62786. https://doi.org/10.1371/journal.pone.0062786
Cx30（GJB6）	1. Zhang et al. 2024	1. Zhang, X., Cao, R., Li, C., Zhao, H., Zhang, R., Che, J., Xie, J., Tang, N., Wang, Y., Liu, X., & Zheng, Q. (2024). Caffeine Ameliorates Age-Related Hearing Loss by Downregulating the Inflammatory Pathway in Mice. Otology & neurotology : official publication of the American Otological Society, American Neurotology Society [and] European Academy of Otology and Neurotology, 45(3), 227–237. https…	3	Downregulation	Cx30 is a major gap junction protein in the cochlea. Together with GJB2, it maintains potassium ion circulation. Its downregulation disrupts intercellular communication among supporting cells, impairing cochlear potential and auditory function.	Detrimental	0.00548446
	2. Paciello et al. 2022	2. Paciello, F., Zorzi, V., Raspa, M., Scavizzi, F., Grassi, C., Mammano, F., & Fetoni, A. R. (2022). Connexin 30 deletion exacerbates cochlear senescence and age-related hearing loss. Frontiers in cell and developmental biology, 10, 950837. https://doi.org/10.3389/fcell.2022.950837
	3. Tajima et al. 2020	3. Tajima, S., Danzaki, K., Ikeda, K., & Kamiya, K. (2020). Degradation and modification of cochlear gap junction proteins in the early development of age-related hearing loss. Experimental & molecular medicine, 52(1), 166–175. https://doi.org/10.1038/s12276-020-0377-1
Col1a1	1. Wang et al. 2024	1. Wang, S., Li, M., Liu, P., Dong, Y., Geng, R., Zheng, T., Zheng, Q., Li, B., & Ma, P. (2024). Col1a1 mediates the focal adhesion pathway affecting hearing in miR-29a mouse model by RNA-seq analysis. Experimental gerontology, 185, 112349. https://doi.org/10.1016/j.exger.2023.112349	3	Upregulation	Col1a1 encodes type I collagen. Its overexpression is associated with cochlear fibrosis and basement membrane stiffening, potentially disrupting mechanical conduction. It is a common marker of age-related tissue hardening.	Detrimental	0.00548446
	2. Zhang et al. 2014	2. Zhang, Q., Liu, H., Soukup, G. A., & He, D. Z. (2014). Identifying microRNAs involved in aging of the lateral wall of the cochlear duct. PloS one, 9(11), e112857. https://doi.org/10.1371/journal.pone.0112857
	3. Johnson et al. 1997	3. Johnson, K. R., Erway, L. C., Cook, S. A., Willott, J. F., & Zheng, Q. Y. (1997). A major gene affecting age-related hearing loss in C57BL/6J mice. Hearing research, 114(1-2), 83–92. https://doi.org/10.1016/s0378-5955(97)00155-x
NOX2	1. Peng et al. 2023	1. Peng, Z., Zhao, C., Yang, Z., Gong, S., & Du, Z. (2023). D-galactose-induced mitochondrial oxidative damage and apoptosis in the cochlear stria vascularis of mice. BMC molecular and cell biology, 24(1), 27. https://doi.org/10.1186/s12860-023-00480-7	3	Upregulation	NOX2 is a member of the NADPH oxidase family. Its upregulation promotes ROS production, enhancing oxidative stress, hair cell apoptosis, and hearing loss in ARHL cochlear models. It is a classic oxidative damage factor.	Detrimental	0.00548446
	2. Du et al. 2015	2. Du, Z., Yang, Q., Liu, L., Li, S., Zhao, J., Hu, J., Liu, C., Qian, D., & Gao, C. (2015). NADPH oxidase 2-dependent oxidative stress, mitochondrial damage and apoptosis in the ventral cochlear nucleus of D-galactose-induced aging rats. Neuroscience, 286, 281–292. https://doi.org/10.1016/j.neuroscience.2014.11.061
	3. Du et al. 2014	3. Du, Z., Yang, Q., Zhou, T., Liu, L., Li, S., Chen, S., & Gao, C. (2014). D‑galactose‑induced mitochondrial DNA oxidative damage in the auditory cortex of rats. Molecular medicine reports, 10(6), 2861–2867. https://doi.org/10.3892/mmr.2014.2653
Nrf2	1. Liu et al. 2023	1. Li, N., Yan, X., Huang, W., Chu, M., Dong, Y., Song, H., Peng, Y., Shi, J., & Liu, Q. (2023). Curcumin protects against the age-related hearing loss by attenuating apoptosis and senescence via activating Nrf2 signaling in cochlear hair cells. Biochemical pharmacology, 212, 115575. https://doi.org/10.1016/j.bcp.2023.115575	3	Upregulation	Nrf2 is a master transcription factor for oxidative stress response. Its upregulation activates antioxidant genes (e.g., SOD, HO-1), reduces cochlear ROS burden, and delays sensory cell degeneration. It is a well-established protective factor in ARHL.	Protective	0.00548446
	2. Li et al. 2018	2. Li, Y., Zhao, X., Hu, Y., Sun, H., He, Z., Yuan, J., Cai, H., Sun, Y., Huang, X., Kong, W., & Kong, W. (2018). Age-associated decline in Nrf2 signaling and associated mtDNA damage may be involved in the degeneration of the auditory cortex: Implications for central presbycusis. International journal of molecular medicine, 42(6), 3371–3385. https://doi.org/10.3892/ijmm.2018.3907
	3. Hoshino et al. 2011	3. Hoshino, T., Tabuchi, K., Nishimura, B., Tanaka, S., Nakayama, M., Ishii, T., Warabi, E., Yanagawa, T., Shimizu, R., Yamamoto, M., & Hara, A. (2011). Protective role of Nrf2 in age-related hearing loss and gentamicin ototoxicity. Biochemical and biophysical research communications, 415(1), 94–98. https://doi.org/10.1016/j.bbrc.2011.10.019
UCP2	1. Zhao et al. 2022	1. Zhao, C., Yang, Z., Chen, Z., Liang, W., Gong, S., & Du, Z. (2022). AAV-ie-mediated UCP2 overexpression accelerates inner hair cell loss during aging in vivo. Molecular medicine (Cambridge, Mass.), 28(1), 124. https://doi.org/10.1186/s10020-022-00552-y	3	Upregulation	UCP2 is a mitochondrial uncoupling protein. While it reduces ROS generation, overexpression lowers ATP synthesis efficiency and impairs cochlear energy supply, promoting auditory cell degeneration in some models.	Detrimental	0.00548446
	2. Du et al. 2019	2. Du, Z. D., Yu, S., Qi, Y., Qu, T. F., He, L., Wei, W., Liu, K., & Gong, S. S. (2019). NADPH oxidase inhibitor apocynin decreases mitochondrial dysfunction and apoptosis in the ventral cochlear nucleus of D-galactose-induced aging model in rats. Neurochemistry international, 124, 31–40. https://doi.org/10.1016/j.neuint.2018.12.008
	3. Du et al. 2014	3. Du, Z., Yang, Q., Zhou, T., Liu, L., Li, S., Chen, S., & Gao, C. (2014). D‑galactose‑induced mitochondrial DNA oxidative damage in the auditory cortex of rats. Molecular medicine reports, 10(6), 2861–2867. https://doi.org/10.3892/mmr.2014.2653
Cxcl10	1. Liu et al. 2022	1. Liu, J., Chen, H., Lin, X., Yi, J., Ye, W., Wei, F., Zhu, X., Huang, J., & Su, J. (2022). Age-related Activation of Cyclic GMP-AMP synthase-Stimulator of Interferon Genes Signaling in the Auditory System is Associated with Presbycusis in C57BL/6J Male Mice. Neuroscience, 481, 73–84. https://doi.org/10.1016/j.neuroscience.2021.11.031	3	Upregulation	A chemokine that recruits immune cell infiltration. Its upregulation in the cochlea is associated with chronic inflammation.	Detrimental	0.00548446
	2. Zhang et al. 2024	2. Zhang, J., Xiang, L., Sun, W., Feng, M., Chen, Z., Mo, H., Ma, H., Yang, L., Kuang, S., Hu, Y., Guo, J., Li, Y., & Yuan, W. (2024). Single cell RNA sequencing provides novel cellular transcriptional profiles and underlying pathogenesis of presbycusis. BMC medical genomics, 17(1), 237. https://doi.org/10.1186/s12920-024-02001-7
	3. Liu et al. 2023	3. Liu, J., Chen, H., Lin, X., Zhu, X., Huang, J., Xu, W., Tan, M., & Su, J. (2023). Melatonin Suppresses Cyclic GMP-AMP Synthase-Stimulator of Interferon Genes Signaling and Delays the Development of Hearing Loss in the C57BL/6J Presbycusis Mouse Model. Neuroscience, 517, 84–95. https://doi.org/10.1016/j.neuroscience.2023.01.015
BAK	1. Muderris et al. 2022	1. Muderris, T., Yar Sağlam, A. S., Unsal, D., Mülazimoğlu, S., Sevil, E., & Kayhan, H. (2022). Efficiency of resveratrol in the prevention and treatment of age-related hearing loss. Experimental and therapeutic medicine, 23(1), 40. https://doi.org/10.3892/etm.2021.10962	3	Upregulation	Acts synergistically with BAX to increase mitochondrial membrane permeability and promote sensory cell apoptosis.	Detrimental	0.00548446
	2. Someya et al. 2010	2. Someya, S., & Prolla, T. A. (2010). Mitochondrial oxidative damage and apoptosis in age-related hearing loss. Mechanisms of ageing and development, 131(7-8), 480–486. https://doi.org/10.1016/j.mad.2010.04.006
	3. Someya et al. 2009	3. Someya, S., Xu, J., Kondo, K., Ding, D., Salvi, R. J., Yamasoba, T., Rabinovitch, P. S., Weindruch, R., Leeuwenburgh, C., Tanokura, M., & Prolla, T. A. (2009). Age-related hearing loss in C57BL/6J mice is mediated by Bak-dependent mitochondrial apoptosis. Proceedings of the National Academy of Sciences of the United States of America, 106(46), 19432–19437. https://doi.org/10.1073/pnas.09087861…
Bcl-xL	1. Muderris et al. 2022	1. Muderris, T., Yar Sağlam, A. S., Unsal, D., Mülazimoğlu, S., Sevil, E., & Kayhan, H. (2022). Efficiency of resveratrol in the prevention and treatment of age-related hearing loss. Experimental and therapeutic medicine, 23(1), 40. https://doi.org/10.3892/etm.2021.10962	3	Downregulation	An anti-apoptotic protein. Its downregulation renders cells more vulnerable to damage.	Detrimental	0.00548446
	2. Zhao et al. 2020	2. Zhao, J., Li, G., Zhao, X., Lin, X., Gao, Y., Raimundo, N., Li, G. L., Shang, W., Wu, H., & Song, L. (2020). Down-regulation of AMPK signaling pathway rescues hearing loss in TFB1 transgenic mice and delays age-related hearing loss. Aging, 12(7), 5590–5611. https://doi.org/10.18632/aging.102977
	3. Sánchez-Rodríguez et al. 2018	3. Sánchez-Rodríguez, C., Cuadrado, E., Riestra-Ayora, J., & Sanz-Fernández, R. (2018). Polyphenols protect against age-associated apoptosis in female rat cochleae. Biogerontology, 19(2), 159–169. https://doi.org/10.1007/s10522-018-9747-7
KCNQ4	1. Peixoto Pinheiro et al. 2021	1. Peixoto Pinheiro, B., Adel, Y., Knipper, M., Müller, M., & Löwenheim, H. (2021). Auditory Threshold Variability in the SAMP8 Mouse Model of Age-Related Hearing Loss: Functional Loss and Phenotypic Change Precede Outer Hair Cell Loss. Frontiers in aging neuroscience, 13, 708190. https://doi.org/10.3389/fnagi.2021.708190	3	Downregulation	KCNQ4 encodes a voltage-gated potassium channel, highly expressed in outer hair cells. Its downregulation or mutation is a major mechanism in ARHL and DFNA2-related late-onset hearing loss.	Detrimental	0.00548446
	2. Noh et al. 2022	2. Noh, B., Rim, J. H., Gopalappa, R., Lin, H., Kim, K. M., Kang, M. J., Gee, H. Y., Choi, J. Y., Kim, H. H., & Jung, J. (2022). In vivo outer hair cell gene editing ameliorates progressive hearing loss in dominant-negative Kcnq4 murine model. Theranostics, 12(5), 2465–2482. https://doi.org/10.7150/thno.67781
	3. Beisel et al. 2005	3. Beisel, K. W., Rocha-Sanchez, S. M., Morris, K. A., Nie, L., Feng, F., Kachar, B., Yamoah, E. N., & Fritzsch, B. (2005). Differential expression of KCNQ4 in inner hair cells and sensory neurons is the basis of progressive high-frequency hearing loss. The Journal of neuroscience : the official journal of the Society for Neuroscience, 25(40), 9285–9293. https://doi.org/10.1523/JNEUROSCI.2110-05.…
Cav3.1（CACNA1G）	1. Pan et al. 2021	1. Pan, C. C., Du, Z. H., Zhao, Y., Chu, H. Q., & Sun, J. W. (2021). Downregulation of Cav3.1 T-type Calcium Channel Expression in Age-related Hearing Loss Model. Current medical science, 41(4), 680–686. https://doi.org/10.1007/s11596-021-2416-0	3	Downregulation	Encodes the T-type calcium channel subunit Cav3.1, which regulates neuronal excitability and calcium homeostasis. Its downregulation in cochlear neurons may impair signal transmission and neuroprotection, increasing risk of hearing loss.	Detrimental	0.00548446
	2. Sang et al. 2017	2. Sang, L., Zheng, T., Min, L., Zhang, X., Ma, X., Entenman, S., Su, Y., & Zheng, Q. (2017). Otoprotective effects of ethosuximide in NOD/LtJ mice with age-related hearing loss. International journal of molecular medicine, 40(1), 146–154. https://doi.org/10.3892/ijmm.2017.3004
	3. Yu et al. 2016	3. Yu, Y. F., Wu, W. Y., Xiao, G. S., Ling, H. Y., & Pan, C. (2016). Protection of the cochlear hair cells in adult C57BL/6J mice by T-type calcium channel blockers. Experimental and therapeutic medicine, 11(3), 1039–1044. https://doi.org/10.3892/etm.2016.2970
ATP1A2（α2-Na/K-ATPase）	1. Liu et al. 2021	1. Liu, Y., Chu, H. Q., Sun, Y. B., Bing, D., Zhou, L. Q., Chen, J., Chen, Q. G., & Du, Z. H. (2021). Expression of α2-Na/K-ATPase in C57BL/6J Mice Inner Ear and Its Relationship with Age-related Hearing Loss. Current medical science, 41(1), 153–157. https://doi.org/10.1007/s11596-021-2330-5	3	Downregulation	Encodes the Na⁺/K⁺-ATPase α2 subunit, which regulates cochlear ion balance and electrical potential. Downregulation may impair cochlear pump function and auditory signal transduction, contributing to ARHL.	Detrimental	0.00548446
	2. Yang et al. 2013	2. Yang, H., Xiong, H., Huang, Q., Pang, J., Zheng, X., Chen, L., Yu, R., & Zheng, Y. (2013). Compromised potassium recycling in the cochlea contributes to conservation of endocochlear potential in a mouse model of age-related hearing loss. Neuroscience letters, 555, 97–101. https://doi.org/10.1016/j.neulet.2013.09.028
	3. Diaz et al. 2007	3. Diaz, R. C., Vazquez, A. E., Dou, H., Wei, D., Cardell, E. L., Lingrel, J., Shull, G. E., Doyle, K. J., & Yamoah, E. N. (2007). Conservation of hearing by simultaneous mutation of Na,K-ATPase and NKCC1. Journal of the Association for Research in Otolaryngology : JARO, 8(4), 422–434. https://doi.org/10.1007/s10162-007-0089-4
Cs（citrate synthase）	1. Xu et al. 2020	1. Xu, A., Shang, W., Wang, Y., Sun, X., Zhou, B., Xie, Y., Xu, X., Liu, T., & Han, F. (2020). ALA protects against ERS-mediated apoptosis in a cochlear cell model with low citrate synthase expression. Archives of biochemistry and biophysics, 688, 108402. https://doi.org/10.1016/j.abb.2020.108402	3	Downregulation	Cs encodes citrate synthase, a rate-limiting enzyme in the TCA cycle and a key node in mitochondrial energy metabolism. Its downregulation in ARHL models weakens energy supply and promotes cochlear cell degeneration. It is a representative metabolic candidate gene.	Detrimental	0.00548446
	2. Cai et al. 2017	2. Cai, Q., Zhao, M., Liu, X., Wang, X., Nie, Y., Li, P., Liu, T., Ge, R., & Han, F. (2017). Reduced expression of citrate synthase leads to excessive superoxide formation and cell apoptosis. Biochemical and biophysical research communications, 485(2), 388–394. https://doi.org/10.1016/j.bbrc.2017.02.067
	3. Johnson et al. 2012	3. Johnson, K. R., Gagnon, L. H., Longo-Guess, C., & Kane, K. L. (2012). Association of a citrate synthase missense mutation with age-related hearing loss in A/J mice. Neurobiology of aging, 33(8), 1720–1729. https://doi.org/10.1016/j.neurobiolaging.2011.05.009
CAT	1. Chen et al. 2009	1. Chen, J., & Ruan, R. (2009). Identifying stable reference genes for evaluation of antioxidative enzyme gene expression in auditory cortex and cochlea of young and old Fischer 344 rats. Acta oto-laryngologica, 129(6), 644–650. https://doi.org/10.1080/00016480802311015	3	Downregulation	Encodes catalase, which decomposes H₂O₂. Its expression significantly declines in aged cochleae, increasing oxidative stress and accelerating hair cell apoptosis and hearing loss.	Detrimental	0.00548446
	2. Staecker et al. 2001	2. Staecker, H., Zheng, Q. Y., & Van De Water, T. R. (2001). Oxidative stress in aging in the C57B16/J mouse cochlea. Acta oto-laryngologica, 121(6), 666–672. https://doi.org/10.1080/00016480152583593
	3. Del Mar Rivas-Chacón et al. 2022	3. Del Mar Rivas-Chacón, L., Yanes-Díaz, J., de Lucas, B., Riestra-Ayora, J. I., Madrid-García, R., Sanz-Fernández, R., & Sánchez-Rodríguez, C. (2022). Preventive Effect of Cocoa Flavonoids via Suppression of Oxidative Stress-Induced Apoptosis in Auditory Senescent Cells. Antioxidants (Basel, Switzerland), 11(8), 1450. https://doi.org/10.3390/antiox11081450
GPX4	1. Chen et al. 2009	1. Chen, J., & Ruan, R. (2009). Identifying stable reference genes for evaluation of antioxidative enzyme gene expression in auditory cortex and cochlea of young and old Fischer 344 rats. Acta oto-laryngologica, 129(6), 644–650. https://doi.org/10.1080/00016480802311015	3	Downregulation	Encodes glutathione peroxidase 4, a key anti-lipid peroxidation enzyme. Its reduced expression in aged cochleae induces ferroptosis and hearing loss.	Detrimental	0.00548446
	2. Sánchez-Rodríguez et al. 2016	2. Sánchez-Rodríguez, C., Martín-Sanz, E., Cuadrado, E., Granizo, J. J., & Sanz-Fernández, R. (2016). Protective effect of polyphenols on presbycusis via oxidative/nitrosative stress suppression in rats. Experimental gerontology, 83, 31–36. https://doi.org/10.1016/j.exger.2016.07.005
	3. Del Mar Rivas-Chacón et al. 2022	3. Del Mar Rivas-Chacón, L., Yanes-Díaz, J., de Lucas, B., Riestra-Ayora, J. I., Madrid-García, R., Sanz-Fernández, R., & Sánchez-Rodríguez, C. (2022). Preventive Effect of Cocoa Flavonoids via Suppression of Oxidative Stress-Induced Apoptosis in Auditory Senescent Cells. Antioxidants (Basel, Switzerland), 11(8), 1450. https://doi.org/10.3390/antiox11081450
TFAM	1. Chen et al. 2011	1. Chen, B., Zhong, Y., Peng, W., Sun, Y., Hu, Y. J., Yang, Y., & Kong, W. J. (2011). Increased mitochondrial DNA damage and decreased base excision repair in the auditory cortex of D-galactose-induced aging rats. Molecular biology reports, 38(6), 3635–3642. https://doi.org/10.1007/s11033-010-0476-5	3	Downregulation	TFAM is a master regulator of mtDNA replication and transcription. Its downregulation leads to mtDNA damage accumulation and cochlear cell apoptosis. It is a key mitochondrial mechanism in ARHL.	Detrimental	0.00548446
	2. Zhong et al. 2011	2. Zhong, Y., Hu, Y. J., Chen, B., Peng, W., Sun, Y., Yang, Y., Zhao, X. Y., Fan, G. R., Huang, X., & Kong, W. J. (2011). Mitochondrial transcription factor A overexpression and base excision repair deficiency in the inner ear of rats with D-galactose-induced aging. The FEBS journal, 278(14), 2500–2510. https://doi.org/10.1111/j.1742-4658.2011.08176.x
	3. Han et al. 2013	3. Han, C., & Someya, S. (2013). Mouse models of age-related mitochondrial neurosensory hearing loss. Molecular and cellular neurosciences, 55, 95–100. https://doi.org/10.1016/j.mcn.2012.07.004
POLG	1. Han et al. 2013	1. Han, C., & Someya, S. (2013). Mouse models of age-related mitochondrial neurosensory hearing loss. Molecular and cellular neurosciences, 55, 95–100. https://doi.org/10.1016/j.mcn.2012.07.004	3	Mutation	Encodes mitochondrial DNA polymerase γ. The D257A mutation impairs proofreading, leading to mtDNA mutation accumulation and early-onset hearing loss.	Detrimental	0.00548446
	2. Niu et al. 2007	2. Niu, X., Trifunovic, A., Larsson, N. G., & Canlon, B. (2007). Somatic mtDNA mutations cause progressive hearing loss in the mouse. Experimental cell research, 313(18), 3924–3934. https://doi.org/10.1016/j.yexcr.2007.05.029
	3. Crawley et al. 2011	3. Crawley, B. K., & Keithley, E. M. (2011). Effects of mitochondrial mutations on hearing and cochlear pathology with age. Hearing research, 280(1-2), 201–208. https://doi.org/10.1016/j.heares.2011.05.015
PRL	1. Marano et al. 2013	1. Marano, R. J., Tickner, J., & Redmond, S. L. (2013). Prolactin expression in the cochlea of aged BALB/c mice is gender biased and correlates to loss of bone mineral density and hearing loss. PloS one, 8(5), e63952. https://doi.org/10.1371/journal.pone.0063952	3	Upregulation	Encodes prolactin. Its upregulation disrupts bone metabolism, inhibits cochlear bone remodeling and calcium balance, exacerbating hearing loss likely via effects on supporting cells and cochlear bony structure.	Detrimental	0.00548446
	2. Yang et al. 2023	2. Yang, X., Wang, G., Liu, W., Zhang, J., Deng, B., Li, X., & Wang, L. (2023). Key genes and potential drugs in age-related hearing loss: transcriptome analysis of cochlear hair cells in old mice. Cellular and molecular biology (Noisy-le-Grand, France), 69(6), 67–74. https://doi.org/10.14715/cmb/2023.69.6.11
	3. Marano et al. 2012	3. Marano, R. J., Tickner, J., & Redmond, S. L. (2012). Age related changes in gene expression within the cochlea of C57BL/6J mice. Aging clinical and experimental research, 24(6), 603–611. https://doi.org/10.3275/8590
miR-34a	1. Huang et al. 2017	1. Huang, Q., Ou, Y., Xiong, H., Yang, H., Zhang, Z., Chen, S., Ye, Y., & Zheng, Y. (2017). The miR-34a/Bcl-2 Pathway Contributes to Auditory Cortex Neuron Apoptosis in Age-Related Hearing Loss. Audiology & neuro-otology, 22(2), 96–103. https://doi.org/10.1159/000454874	3	Upregulation	Upregulation inhibits multiple protective genes (e.g., SIRT1, Bcl-2), inducing apoptosis in cochlear and auditory cortex neurons. It is a classic pro-aging miRNA with multi-target degenerative effects.	Detrimental	0.00548446
	2. Wang et al. 2025	2. Wang, Y., Yang, M., Wang, G., Liu, W., Deng, B., Yang, X., & Li, X. (2025). miR‑34a induces apoptosis and pyroptosis in D‑Galactose‑induced aging cochlear hair cells via inhibiting TFAM and promoting mitochondrial dysfunction in vitro and in vivo. International journal of molecular medicine, 56(1), 100. https://doi.org/10.3892/ijmm.2025.5541
	3. Xiong et al. 2015	3. Xiong, H., Pang, J., Yang, H., Dai, M., Liu, Y., Ou, Y., Huang, Q., Chen, S., Zhang, Z., Xu, Y., Lai, L., & Zheng, Y. (2015). Activation of miR-34a/SIRT1/p53 signaling contributes to cochlear hair cell apoptosis: implications for age-related hearing loss. Neurobiology of aging, 36(4), 1692–1701. https://doi.org/10.1016/j.neurobiolaging.2014.12.034
GH	1. Zhang et al. 2024	1. Zhang, J., Xiang, L., Sun, W., Feng, M., Chen, Z., Mo, H., Ma, H., Yang, L., Kuang, S., Hu, Y., Guo, J., Li, Y., & Yuan, W. (2024). Single cell RNA sequencing provides novel cellular transcriptional profiles and underlying pathogenesis of presbycusis. BMC medical genomics, 17(1), 237. https://doi.org/10.1186/s12920-024-02001-7	3	Downregulation	Growth hormone. Expression decline and its impact on hearing remain to be investigated.	NA	0.00548446
	2. Yang et al. 2023	2. Yang, X., Wang, G., Liu, W., Zhang, J., Deng, B., Li, X., & Wang, L. (2023). Key genes and potential drugs in age-related hearing loss: transcriptome analysis of cochlear hair cells in old mice. Cellular and molecular biology (Noisy-le-Grand, France), 69(6), 67–74. https://doi.org/10.14715/cmb/2023.69.6.11
	3. Marano et al. 2012	3. Marano, R. J., Tickner, J., & Redmond, S. L. (2012). Age related changes in gene expression within the cochlea of C57BL/6J mice. Aging clinical and experimental research, 24(6), 603–611. https://doi.org/10.3275/8590
PARK2 (Parkin)	1. Cho et al. 2024	1. Cho, S. I., Jo, E. R., & Jang, H. S. (2024). Urolithin A prevents age-related hearing loss in C57BL/6J mice likely by inducing mitophagy. Experimental gerontology, 197, 112589. https://doi.org/10.1016/j.exger.2024.112589	3	Upregulation	Co-regulates mitochondrial quality control with PINK1, promoting cellular health.	Protective	0.00548446
	2. Cho et al. 2022	2. Cho, S. I., Jo, E. R., & Song, H. (2022). Urolithin A attenuates auditory cell senescence by activating mitophagy. Scientific reports, 12(1), 7704. https://doi.org/10.1038/s41598-022-11894-2
	3. Oh et al. 2020	3. Oh, J., Youn, C. K., Jun, Y., Jo, E. R., & Cho, S. I. (2020). Reduced mitophagy in the cochlea of aged C57BL/6J mice. Experimental gerontology, 137, 110946. https://doi.org/10.1016/j.exger.2020.110946
CDKN1A	1. Yang et al. 2023	1. Yang, X., Wang, G., Liu, W., Zhang, J., Deng, B., Li, X., & Wang, L. (2023). Key genes and potential drugs in age-related hearing loss: transcriptome analysis of cochlear hair cells in old mice. Cellular and molecular biology (Noisy-le-Grand, France), 69(6), 67–74. https://doi.org/10.14715/cmb/2023.69.6.11	3	Downregulation	Cell cycle regulatory factor; its expression changes and impact on ARHL remain to be investigated.	NA	0.00548446
	2. Cho et al. 2022	2. Cho, S. I., Jo, E. R., & Song, H. (2022). Urolithin A attenuates auditory cell senescence by activating mitophagy. Scientific reports, 12(1), 7704. https://doi.org/10.1038/s41598-022-11894-2
	3. Benkafadar et al. 2019	3. Benkafadar, N., François, F., Affortit, C., Casas, F., Ceccato, J. C., Menardo, J., Venail, F., Malfroy-Camine, B., Puel, J. L., & Wang, J. (2019). ROS-Induced Activation of DNA Damage Responses Drives Senescence-Like State in Postmitotic Cochlear Cells: Implication for Hearing Preservation. Molecular neurobiology, 56(8), 5950–5969. https://doi.org/10.1007/s12035-019-1493-6
NKCC1	1. Liu et al. 2014	1. Liu, Y., Chu, H., Chen, J., Zhou, L., Chen, Q., Yu, Y., Wu, Z., Wang, S., Lai, Y., Pan, C., & Cui, Y. (2014). Age-related change in the expression of NKCC1 in the cochlear lateral wall of C57BL/6J mice. Acta oto-laryngologica, 134(10), 1047–1051. https://doi.org/10.3109/00016489.2014.900704	3	Dysregulation	Influences cochlear endocochlear potential (EP) and ion transport, leading to electrolyte imbalance in the inner ear and subsequently triggering hearing impairment.	Detrimental	0.00548446
	2. Yang et al. 2013	2. Yang, H., Xiong, H., Huang, Q., Pang, J., Zheng, X., Chen, L., Yu, R., & Zheng, Y. (2013). Compromised potassium recycling in the cochlea contributes to conservation of endocochlear potential in a mouse model of age-related hearing loss. Neuroscience letters, 555, 97–101. https://doi.org/10.1016/j.neulet.2013.09.028
	3. Diaz et al. 2007	3. Diaz, R. C., Vazquez, A. E., Dou, H., Wei, D., Cardell, E. L., Lingrel, J., Shull, G. E., Doyle, K. J., & Yamoah, E. N. (2007). Conservation of hearing by simultaneous mutation of Na,K-ATPase and NKCC1. Journal of the Association for Research in Otolaryngology : JARO, 8(4), 422–434. https://doi.org/10.1007/s10162-007-0089-4
ATP1A1(α1-Na,K-ATPase)	1. Yang et al. 2013	1. Yang, H., Xiong, H., Huang, Q., Pang, J., Zheng, X., Chen, L., Yu, R., & Zheng, Y. (2013). Compromised potassium recycling in the cochlea contributes to conservation of endocochlear potential in a mouse model of age-related hearing loss. Neuroscience letters, 555, 97–101. https://doi.org/10.1016/j.neulet.2013.09.028	3	Downregulation	Na⁺/K⁺-ATPase subunit, maintains intracellular and extracellular ion gradients; decreased expression disrupts ionic homeostasis.	Detrimental	0.00548446
	2. Diaz et al. 2007	2. Diaz, R. C., Vazquez, A. E., Dou, H., Wei, D., Cardell, E. L., Lingrel, J., Shull, G. E., Doyle, K. J., & Yamoah, E. N. (2007). Conservation of hearing by simultaneous mutation of Na,K-ATPase and NKCC1. Journal of the Association for Research in Otolaryngology : JARO, 8(4), 422–434. https://doi.org/10.1007/s10162-007-0089-4
	3. Spicer et al. 1997	3. Spicer, S. S., Gratton, M. A., & Schulte, B. A. (1997). Expression patterns of ion transport enzymes in spiral ligament fibrocytes change in relation to strial atrophy in the aged gerbil cochlea. Hearing research, 111(1-2), 93–102. https://doi.org/10.1016/s0378-5955(97)00097-x
Ndufs1	1. Ma et al. 2025	1. Ma, T., Zeng, X., Liu, M., Xu, S., Wang, Y., Wu, Q., & Zhang, T. (2025). Analysis and identification of mitochondria-related genes associated with age-related hearing loss. BMC genomics, 26(1), 218. https://doi.org/10.1186/s12864-025-11287-5	2	Downregulation	Ndufs1 is a core subunit of mitochondrial Complex I, essential for the NADH oxidation reaction. Its downregulation in aging cochlea has been shown to trigger an inner ear energy crisis, making it a key contributor to mitochondrial dysfunction in ARHL.	Detrimental	0.00365631
	2. Someya et al. 2007	2. Someya, S., Yamasoba, T., Prolla, T. A., & Tanokura, M. (2007). Genes encoding mitochondrial respiratory chain components are profoundly down-regulated with aging in the cochlea of DBA/2J mice. Brain research, 1182, 26–33. https://doi.org/10.1016/j.brainres.2007.08.090
MAPK1	1. Shi et al. 2025	1. Shi, W., Zhao, Q., Gao, H., Yang, Y., Tan, Z., Li, N., Wang, H., Ji, Y., & Zhou, Y. (2025). Exploring the bioactive ingredients of three traditional Chinese medicine formulas against age-related hearing loss through network pharmacology and experimental validation. Naunyn-Schmiedeberg's archives of pharmacology, 398(4), 3731–3759. https://doi.org/10.1007/s00210-024-03464-2	2	Upregulation	MAPK/ERK pathway regulates cochlear cell proliferation and repair; moderate upregulation helps maintain auditory function.	Protective	0.00365631
	2. Zhang et al. 2014	2. Zhang, Q., Liu, H., Soukup, G. A., & He, D. Z. (2014). Identifying microRNAs involved in aging of the lateral wall of the cochlear duct. PloS one, 9(11), e112857. https://doi.org/10.1371/journal.pone.0112857
ESR1	1. Shi et al. 2025	1. Shi, W., Zhao, Q., Gao, H., Yang, Y., Tan, Z., Li, N., Wang, H., Ji, Y., & Zhou, Y. (2025). Exploring the bioactive ingredients of three traditional Chinese medicine formulas against age-related hearing loss through network pharmacology and experimental validation. Naunyn-Schmiedeberg's archives of pharmacology, 398(4), 3731–3759. https://doi.org/10.1007/s00210-024-03464-2	2	Upregulation	Estrogen receptor alpha (ERα): estrogen signaling is closely linked to cochlear protective mechanisms. Increased expression, especially in elderly females, may slow hearing deterioration.	Protective	0.00365631
	2. Charitidi et al. 2010	2. Charitidi, K., Frisina, R. D., Vasilyeva, O. N., Zhu, X., & Canlon, B. (2010). Expression patterns of estrogen receptors in the central auditory system change in prepubertal and aged mice. Neuroscience, 170(4), 1270–1281. https://doi.org/10.1016/j.neuroscience.2010.08.010
AR	1. Shi et al. 2025	1. Shi, W., Zhao, Q., Gao, H., Yang, Y., Tan, Z., Li, N., Wang, H., Ji, Y., & Zhou, Y. (2025). Exploring the bioactive ingredients of three traditional Chinese medicine formulas against age-related hearing loss through network pharmacology and experimental validation. Naunyn-Schmiedeberg's archives of pharmacology, 398(4), 3731–3759. https://doi.org/10.1007/s00210-024-03464-2	2	Downregulation	Androgen receptor: some studies suggest high expression is associated with cochlear degeneration; moderate suppression may offer protective effects for hearing in elderly males.	Protective	0.00365631
	2. Zhao et al. 2020	2. Zhao, T., Liu, X., Sun, Z., Zhang, J., Zhang, X., Wang, C., Geng, R., Zheng, T., Li, B., & Zheng, Q. Y. (2020). RNA-seq analysis of potential lncRNAs for age-related hearing loss in a mouse model. Aging, 12(8), 7491–7510. https://doi.org/10.18632/aging.103103
ATP2B2（PMCA2）	1. Lao et al. 2024	1. Lao, H., Zhu, Y., Yang, M., Wang, L., Tang, J., & Xiong, H. (2024). Characteristics of spatial protein expression in the mouse cochlear sensory epithelia: Implications for age-related hearing loss. Hearing research, 446, 109006. https://doi.org/10.1016/j.heares.2024.109006	2	Downregulation	ATP2B2 (also known as PMCA2) regulates calcium efflux in cochlear hair cells; its dysfunction is closely associated with multiple types of sensorineural hearing loss.	Detrimental	0.00365631
	2. Potter et al. 2016	2. Potter, P. K., Bowl, M. R., Jeyarajan, P., Wisby, L., Blease, A., Goldsworthy, M. E., Simon, M. M., Greenaway, S., Michel, V., Barnard, A., Aguilar, C., Agnew, T., Banks, G., Blake, A., Chessum, L., Dorning, J., Falcone, S., Goosey, L., Harris, S., Haynes, A., … Brown, S. D. (2016). Novel gene function revealed by mouse mutagenesis screens for models of age-related disease. Nature communicatio…
KCNJ10	1. Lao et al. 2024	1. Lao, H., Zhu, Y., Yang, M., Wang, L., Tang, J., & Xiong, H. (2024). Characteristics of spatial protein expression in the mouse cochlear sensory epithelia: Implications for age-related hearing loss. Hearing research, 446, 109006. https://doi.org/10.1016/j.heares.2024.109006	2	Downregulation	Critical potassium channel: maintains cochlear potassium potential within the spiral ligament; downregulation is directly associated with electrophysiological dysfunction of the inner ear and ARHL.	Detrimental	0.00365631
	2. Yang et al. 2013	2. Yang, H., Xiong, H., Huang, Q., Pang, J., Zheng, X., Chen, L., Yu, R., & Zheng, Y. (2013). Compromised potassium recycling in the cochlea contributes to conservation of endocochlear potential in a mouse model of age-related hearing loss. Neuroscience letters, 555, 97–101. https://doi.org/10.1016/j.neulet.2013.09.028
NF-κB	1. Zhang et al. 2024	1. Zhang, X., Cao, R., Li, C., Zhao, H., Zhang, R., Che, J., Xie, J., Tang, N., Wang, Y., Liu, X., & Zheng, Q. (2024). Caffeine Ameliorates Age-Related Hearing Loss by Downregulating the Inflammatory Pathway in Mice. Otology & neurotology : official publication of the American Otological Society, American Neurotology Society [and] European Academy of Otology and Neurotology, 45(3), 227–237. https…	2	Downregulation	Key transcription factor regulating inflammatory signaling: sustained activation in ARHL models is associated with hair cell apoptosis; appropriate inhibition has neuroprotective effects.	Protective	0.00365631
	2. Muderris et al. 2022	2. Muderris, T., Yar Sağlam, A. S., Unsal, D., Mülazimoğlu, S., Sevil, E., & Kayhan, H. (2022). Efficiency of resveratrol in the prevention and treatment of age-related hearing loss. Experimental and therapeutic medicine, 23(1), 40. https://doi.org/10.3892/etm.2021.10962
IL-1β	1. Zhang et al. 2024	1. Zhang, X., Cao, R., Li, C., Zhao, H., Zhang, R., Che, J., Xie, J., Tang, N., Wang, Y., Liu, X., & Zheng, Q. (2024). Caffeine Ameliorates Age-Related Hearing Loss by Downregulating the Inflammatory Pathway in Mice. Otology & neurotology : official publication of the American Otological Society, American Neurotology Society [and] European Academy of Otology and Neurotology, 45(3), 227–237. https…	2	Downregulation	Pro-inflammatory cytokine: significantly upregulated in ARHL; its inhibition may alleviate cochlear inflammatory responses and reduce auditory cell damage.	Protective	0.00365631
	2. Lyu et al. 2020	2. Lyu, A. R., Kim, T. H., Park, S. J., Shin, S. A., Jeong, S. H., Yu, Y., Huh, Y. H., Je, A. R., Park, M. J., & Park, Y. H. (2020). Mitochondrial Damage and Necroptosis in Aging Cochlea. International journal of molecular sciences, 21(7), 2505. https://doi.org/10.3390/ijms21072505
Cx43（GJA1）	1. Pineros et al. 2024	1. Pineros, J., Zhu, X., Ding, B., & Frisina, R. D. (2024). Connexins 30 and 43 expression changes in relation to age-related hearing loss. Hearing research, 444, 108971. https://doi.org/10.1016/j.heares.2024.108971	2	Downregulation	Cx43 is expressed in non-sensory cochlear cells: its downregulation may disrupt electrolyte balance and cellular networks in the cochlea, although its relevance is less well established compared to Cx30.	Detrimental	0.00365631
	2. Johnson et al. 1997	2. Johnson, K. R., Erway, L. C., Cook, S. A., Willott, J. F., & Zheng, Q. Y. (1997). A major gene affecting age-related hearing loss in C57BL/6J mice. Hearing research, 114(1-2), 83–92. https://doi.org/10.1016/s0378-5955(97)00155-x
ALKBH5	1. Feng et al. 2023	1. Feng, M., Zhou, X., Hu, Y., Zhang, J., Yang, T., Chen, Z., & Yuan, W. (2023). Comprehensive Transcriptomic Profiling of m6A Modification in Age-Related Hearing Loss. Biomolecules, 13(10), 1537. https://doi.org/10.3390/biom13101537	2	Downregulation	Demethylase: regulates cellular stress responses and metabolic balance; functional decline may impair the stress tolerance of cochlear cells.	Detrimental	0.00365631
	2. Lai et al. 2025	2. Lai, Y., Su, B., Wang, X., Zeng, C., Chu, H., Zhou, L., & Bing, D. (2025). Transcriptomic analysis reveals the function of m6A regulators in aged cochlea. Brazilian journal of otorhinolaryngology, 91(3), 101578. https://doi.org/10.1016/j.bjorl.2025.101578
IL7R	1. Feng et al. 2023	1. Feng, M., Zhou, X., Hu, Y., Zhang, J., Yang, T., Chen, Z., & Yuan, W. (2023). Comprehensive Transcriptomic Profiling of m6A Modification in Age-Related Hearing Loss. Biomolecules, 13(10), 1537. https://doi.org/10.3390/biom13101537	2	Downregulation	Immune-related receptor: may influence local immune regulation in the cochlea; reduced expression could disrupt tissue homeostasis.	Detrimental	0.00365631
	2. Su et al. 2020	2. Su, Z., Xiong, H., Liu, Y., Pang, J., Lin, H., Zhang, W., & Zheng, Y. (2020). Transcriptomic analysis highlights cochlear inflammation associated with age-related hearing loss in C57BL/6 mice using next generation sequencing. PeerJ, 8, e9737. https://doi.org/10.7717/peerj.9737
Thra	1. Affortit et al. 2022	1. Affortit, C., Blanc, F., Nasr, J., Ceccato, J. C., Markossian, S., Guyot, R., Puel, J. L., Flamant, F., & Wang, J. (2022). A disease-associated mutation in thyroid hormone receptor α1 causes hearing loss and sensory hair cell patterning defects in mice. Science signaling, 15(738), eabj4583. https://doi.org/10.1126/scisignal.abj4583	2	Mutation	Thra encodes thyroid hormone receptor alpha, which regulates cochlear development and function; mutations lead to inner ear malformations and sensorineural dysfunction, with hearing loss observed in multiple animal models.	Detrimental	0.00365631
	2. Affortit et al. 2021	2. Affortit, C., Casas, F., Ladrech, S., Ceccato, J. C., Bourien, J., Coyat, C., Puel, J. L., Lenoir, M., & Wang, J. (2021). Exacerbated age-related hearing loss in mice lacking the p43 mitochondrial T3 receptor. BMC biology, 19(1), 18. https://doi.org/10.1186/s12915-021-00953-1
cGAS	1. Liu et al. 2022	1. Liu, J., Chen, H., Lin, X., Yi, J., Ye, W., Wei, F., Zhu, X., Huang, J., & Su, J. (2022). Age-related Activation of Cyclic GMP-AMP synthase-Stimulator of Interferon Genes Signaling in the Auditory System is Associated with Presbycusis in C57BL/6J Male Mice. Neuroscience, 481, 73–84. https://doi.org/10.1016/j.neuroscience.2021.11.031	2	Upregulation	DNA sensor: activates the STING pathway to trigger inflammation; upregulation may promote chronic cochlear inflammation and stress responses.	Detrimental	0.00365631
	2. Liu et al. 2023	2. Liu, J., Chen, H., Lin, X., Zhu, X., Huang, J., Xu, W., Tan, M., & Su, J. (2023). Melatonin Suppresses Cyclic GMP-AMP Synthase-Stimulator of Interferon Genes Signaling and Delays the Development of Hearing Loss in the C57BL/6J Presbycusis Mouse Model. Neuroscience, 517, 84–95. https://doi.org/10.1016/j.neuroscience.2023.01.015
STING	1. Liu et al. 2022	1. Liu, J., Chen, H., Lin, X., Yi, J., Ye, W., Wei, F., Zhu, X., Huang, J., & Su, J. (2022). Age-related Activation of Cyclic GMP-AMP synthase-Stimulator of Interferon Genes Signaling in the Auditory System is Associated with Presbycusis in C57BL/6J Male Mice. Neuroscience, 481, 73–84. https://doi.org/10.1016/j.neuroscience.2021.11.031	2	Upregulation	Links innate immune and interferon response pathways; increased expression is associated with inflammation-mediated ARHL mechanisms.	Detrimental	0.00365631
	2. Liu et al. 2023	2. Liu, J., Chen, H., Lin, X., Zhu, X., Huang, J., Xu, W., Tan, M., & Su, J. (2023). Melatonin Suppresses Cyclic GMP-AMP Synthase-Stimulator of Interferon Genes Signaling and Delays the Development of Hearing Loss in the C57BL/6J Presbycusis Mouse Model. Neuroscience, 517, 84–95. https://doi.org/10.1016/j.neuroscience.2023.01.015
IRF3	1. Liu et al. 2022	1. Liu, J., Chen, H., Lin, X., Yi, J., Ye, W., Wei, F., Zhu, X., Huang, J., & Su, J. (2022). Age-related Activation of Cyclic GMP-AMP synthase-Stimulator of Interferon Genes Signaling in the Auditory System is Associated with Presbycusis in C57BL/6J Male Mice. Neuroscience, 481, 73–84. https://doi.org/10.1016/j.neuroscience.2021.11.031	2	Upregulation	Interferon regulatory factor (IRF): upregulation promotes the expression of cytokines and interferons, enhancing immune responses that may damage cochlear tissue.	Detrimental	0.00365631
	2. Liu et al. 2023	2. Liu, J., Chen, H., Lin, X., Zhu, X., Huang, J., Xu, W., Tan, M., & Su, J. (2023). Melatonin Suppresses Cyclic GMP-AMP Synthase-Stimulator of Interferon Genes Signaling and Delays the Development of Hearing Loss in the C57BL/6J Presbycusis Mouse Model. Neuroscience, 517, 84–95. https://doi.org/10.1016/j.neuroscience.2023.01.015
Ifit3	1. Liu et al. 2022	1. Liu, J., Chen, H., Lin, X., Yi, J., Ye, W., Wei, F., Zhu, X., Huang, J., & Su, J. (2022). Age-related Activation of Cyclic GMP-AMP synthase-Stimulator of Interferon Genes Signaling in the Auditory System is Associated with Presbycusis in C57BL/6J Male Mice. Neuroscience, 481, 73–84. https://doi.org/10.1016/j.neuroscience.2021.11.031	2	Upregulation	Interferon-stimulated gene: facilitates sustained immune activation, potentially worsening inflammatory conditions in the cochlea.	Detrimental	0.00365631
	2. Liu et al. 2023	2. Liu, J., Chen, H., Lin, X., Zhu, X., Huang, J., Xu, W., Tan, M., & Su, J. (2023). Melatonin Suppresses Cyclic GMP-AMP Synthase-Stimulator of Interferon Genes Signaling and Delays the Development of Hearing Loss in the C57BL/6J Presbycusis Mouse Model. Neuroscience, 517, 84–95. https://doi.org/10.1016/j.neuroscience.2023.01.015
COX-2	1. Muderris et al. 2022	1. Muderris, T., Yar Sağlam, A. S., Unsal, D., Mülazimoğlu, S., Sevil, E., & Kayhan, H. (2022). Efficiency of resveratrol in the prevention and treatment of age-related hearing loss. Experimental and therapeutic medicine, 23(1), 40. https://doi.org/10.3892/etm.2021.10962	2	Upregulation	Typically corresponds to PTGS2, a key enzyme in inflammatory pathways. Its upregulation exacerbates cochlear inflammation and cellular apoptosis.	Detrimental	0.00365631
	2. Uraguchi et al. 2021	2. Uraguchi, K., Maeda, Y., Takahara, J., Omichi, R., Fujimoto, S., Kariya, S., Nishizaki, K., & Ando, M. (2021). Upregulation of a nuclear factor-kappa B-interacting immune gene network in mice cochleae with age-related hearing loss. PloS one, 16(10), e0258977. https://doi.org/10.1371/journal.pone.0258977
Caspase-9（CASP9）	1. Muderris et al. 2022	1. Muderris, T., Yar Sağlam, A. S., Unsal, D., Mülazimoğlu, S., Sevil, E., & Kayhan, H. (2022). Efficiency of resveratrol in the prevention and treatment of age-related hearing loss. Experimental and therapeutic medicine, 23(1), 40. https://doi.org/10.3892/etm.2021.10962	2	Upregulation	Upstream promoter playing a critical role in mitochondrial intrinsic apoptosis.	Detrimental	0.00365631
	2. Nevado et al. 2006	2. Nevado, J., Sanz, R., Casqueiro, J. C., Ayala, A., García-Berrocal, J. R., & Ramírez-Camacho, R. (2006). Ageing evokes an intrinsic pro-apoptotic signalling pathway in rat cochlea. Acta oto-laryngologica, 126(11), 1134–1139. https://doi.org/10.1080/00016480600672592
KCNQ1	1. Peixoto Pinheiro et al. 2021	1. Peixoto Pinheiro, B., Adel, Y., Knipper, M., Müller, M., & Löwenheim, H. (2021). Auditory Threshold Variability in the SAMP8 Mouse Model of Age-Related Hearing Loss: Functional Loss and Phenotypic Change Precede Outer Hair Cell Loss. Frontiers in aging neuroscience, 13, 708190. https://doi.org/10.3389/fnagi.2021.708190	2	Downregulation	Primarily expressed in cochlear marginal cells, involved in potassium recycling. Downregulation may impair maintenance of endocochlear potential and ionic homeostasis, contributing to hearing decline.	Detrimental	0.00365631
	2. Yang et al. 2013	2. Yang, H., Xiong, H., Huang, Q., Pang, J., Zheng, X., Chen, L., Yu, R., & Zheng, Y. (2013). Compromised potassium recycling in the cochlea contributes to conservation of endocochlear potential in a mouse model of age-related hearing loss. Neuroscience letters, 555, 97–101. https://doi.org/10.1016/j.neulet.2013.09.028
ADORA2B	1. Qiang et al. 2021	1. Qiang, Q., Manalo, J. M., Sun, H., Zhang, Y., Song, A., Wen, A. Q., Wen, Y. E., Chen, C., Liu, H., Cui, Y., Nemkov, T., Reisz, J. A., Edwards Iii, G., Perreira, F. A., Kellems, R. E., Soto, C., D'Alessandro, A., & Xia, Y. (2021). Erythrocyte adenosine A2B receptor prevents cognitive and auditory dysfunction by promoting hypoxic and metabolic reprogramming. PLoS biology, 19(6), e3001239. https:…	2	Deletion	Encodes adenosine A2B receptor, modulates cellular inflammatory responses and hypoxic adaptation; expressed in the cochlea. Its loss may weaken anti-inflammatory defense mechanisms, increasing tissue damage and degeneration.	Detrimental	0.00365631
	2. Manalo et al. 2020	2. Manalo, J. M., Liu, H., Ding, D., Hicks, J., Sun, H., Salvi, R., Kellems, R. E., Pereira, F. A., & Xia, Y. (2020). Adenosine A2B receptor: A pathogenic factor and a therapeutic target for sensorineural hearing loss. FASEB journal : official publication of the Federation of American Societies for Experimental Biology, 34(12), 15771–15787. https://doi.org/10.1096/fj.202000939R
FOXG1	1. He et al. 2021	1. He, Z. H., Li, M., Fang, Q. J., Liao, F. L., Zou, S. Y., Wu, X., Sun, H. Y., Zhao, X. Y., Hu, Y. J., Xu, X. X., Chen, S., Sun, Y., Chai, R. J., & Kong, W. J. (2021). FOXG1 promotes aging inner ear hair cell survival through activation of the autophagy pathway. Autophagy, 17(12), 4341–4362. https://doi.org/10.1080/15548627.2021.1916194	2	Upregulation	FOXG1 is a transcription factor regulating neural stem cell development and anti-apoptotic processes; some studies show its overexpression may delay neurodegeneration and support auditory central function, making it a potential protective factor in ARHL.	Protective	0.00365631
	2. He et al. 2020	2. He, Z. H., Zou, S. Y., Li, M., Liao, F. L., Wu, X., Sun, H. Y., Zhao, X. Y., Hu, Y. J., Li, D., Xu, X. X., Chen, S., Sun, Y., Chai, R. J., & Kong, W. J. (2020). The nuclear transcription factor FoxG1 affects the sensitivity of mimetic aging hair cells to inflammation by regulating autophagy pathways. Redox biology, 28, 101364. https://doi.org/10.1016/j.redox.2019.101364
PRKAA1（AMPKα1）	1. Zhao et al. 2020	1. Zhao, J., Li, G., Zhao, X., Lin, X., Gao, Y., Raimundo, N., Li, G. L., Shang, W., Wu, H., & Song, L. (2020). Down-regulation of AMPK signaling pathway rescues hearing loss in TFB1 transgenic mice and delays age-related hearing loss. Aging, 12(7), 5590–5611. https://doi.org/10.18632/aging.102977	2	Downregulation	PRKAA1 encodes the α1 subunit of AMPK. While AMPK generally acts as a metabolic protector, in some aging cochlear contexts, its inhibition reduces stress-induced apoptosis and shows protective potential.	Protective	0.00365631
	2. Su et al. 2019	2. Su, Z., Xiong, H., Pang, J., Lin, H., Lai, L., Zhang, H., Zhang, W., & Zheng, Y. (2019). LncRNA AW112010 Promotes Mitochondrial Biogenesis and Hair Cell Survival: Implications for Age-Related Hearing Loss. Oxidative medicine and cellular longevity, 2019, 6150148. https://doi.org/10.1155/2019/6150148
NRG1	1. Zhang et al. 2020	1. Zhang, Y. M., Yang, Z. D., & Yu, Y. F. (2020). Effect of neuregulin-1 on the auditory cortex in adult C57BL/6J mice. Iranian journal of basic medical sciences, 23(3), 362–367. https://doi.org/10.22038/IJBMS.2020.33656.8026	2	Upregulation/Downregulation	NRG1 regulates signaling between cochlear supporting cells and neurons. Downregulation impairs neurotrophic support and regeneration; exogenous supplementation or upregulation enhances neural protection and repair, delaying auditory decline.	Protective (Upregulation) / Detrimental (Downregulation)	0.00365631
	2. Su et al. 2020	2. Su, Z., Xiong, H., Liu, Y., Pang, J., Lin, H., Zhang, W., & Zheng, Y. (2020). Transcriptomic analysis highlights cochlear inflammation associated with age-related hearing loss in C57BL/6 mice using next generation sequencing. PeerJ, 8, e9737. https://doi.org/10.7717/peerj.9737
CACNA1D（Cav1.3）	1. Qi et al. 2019	1. Qi, F., Zhang, R., Chen, J., Zhao, F., Sun, Y., Du, Z., Bing, D., Li, P., Shao, S., Zhu, H., & Chu, H. (2019). Down-regulation of Cav1.3 in auditory pathway promotes age-related hearing loss by enhancing calcium-mediated oxidative stress in male mice. Aging, 11(16), 6490–6502. https://doi.org/10.18632/aging.102203	2	Downregulation	CACNA1D encodes the Cav1.3 calcium channel, crucial for inner hair cell action potentials and auditory neurotransmission. Downregulation causes signal transmission failure and is a well-established pathogenic mechanism of ARHL.	Detrimental	0.00365631
	2. Chen et al. 2013	2. Chen, J., Chu, H., Xiong, H., Yu, Y., Huang, X., Zhou, L., Chen, Q., Bing, D., Liu, Y., Wang, S., & Cui, Y. (2013). Downregulation of Cav1.3 calcium channel expression in the cochlea is associated with age-related hearing loss in C57BL/6J mice. Neuroreport, 24(6), 313–317. https://doi.org/10.1097/WNR.0b013e32835fa79c
RIPK1	1. Owens et al. 2008	1. Owens, K. N., Santos, F., Roberts, B., Linbo, T., Coffin, A. B., Knisely, A. J., Simon, J. A., Rubel, E. W., & Raible, D. W. (2008). Identification of genetic and chemical modulators of zebrafish mechanosensory hair cell death. PLoS genetics, 4(2), e1000020. https://doi.org/10.1371/journal.pgen.1000020	2	Upregulation	RIPK1 regulates necroptosis and inflammatory signaling. Moderate activation can block ethanol-induced hair cell damage and exert protective effects.	Protective	0.00365631
	2. Lyu et al. 2020	2. Lyu, A. R., Kim, T. H., Park, S. J., Shin, S. A., Jeong, S. H., Yu, Y., Huh, Y. H., Je, A. R., Park, M. J., & Park, Y. H. (2020). Mitochondrial Damage and Necroptosis in Aging Cochlea. International journal of molecular sciences, 21(7), 2505. https://doi.org/10.3390/ijms21072505
PARP1	1. Owens et al. 2008	1. Owens, K. N., Santos, F., Roberts, B., Linbo, T., Coffin, A. B., Knisely, A. J., Simon, J. A., Rubel, E. W., & Raible, D. W. (2008). Identification of genetic and chemical modulators of zebrafish mechanosensory hair cell death. PLoS genetics, 4(2), e1000020. https://doi.org/10.1371/journal.pgen.1000020	2	Downregulation	Inhibition of PARP1 activity prevents reactive oxygen species (ROS)-induced hair cell necrosis, identifying it as a therapeutic target for ARHL.	Protective	0.00365631
	2. Wan et al. 2024	2. Wan, H., Chen, H., Liu, J., Yang, B., Zhang, Y., Bai, Y., Chen, X., Wang, J., Liu, T., Zhang, Y., & Hua, Q. (2024). PARP1 inhibition prevents oxidative stress in age-related hearing loss via PAR-Ca2+-AIF axis in cochlear strial marginal cells. Free radical biology & medicine, 220, 222–235. https://doi.org/10.1016/j.freeradbiomed.2024.05.020
COL3A1	1. Zhang et al. 2014	1. Zhang, Q., Liu, H., Soukup, G. A., & He, D. Z. (2014). Identifying microRNAs involved in aging of the lateral wall of the cochlear duct. PloS one, 9(11), e112857. https://doi.org/10.1371/journal.pone.0112857	2	Downregulation	Involved in collagen structural maintenance; its downregulation weakens extracellular matrix integrity.	Detrimental	0.00365631
	2. Johnson et al. 1997	2. Johnson, K. R., Erway, L. C., Cook, S. A., Willott, J. F., & Zheng, Q. Y. (1997). A major gene affecting age-related hearing loss in C57BL/6J mice. Hearing research, 114(1-2), 83–92. https://doi.org/10.1016/s0378-5955(97)00155-x
CTNNB1	1. Zhang et al. 2014	1. Zhang, Q., Liu, H., Soukup, G. A., & He, D. Z. (2014). Identifying microRNAs involved in aging of the lateral wall of the cochlear duct. PloS one, 9(11), e112857. https://doi.org/10.1371/journal.pone.0112857	2	Dysregulation	A potential miR-203 target and core regulator in the Wnt pathway, influencing hair cell proliferation and survival.	Detrimental	0.00365631
	2. Xia et al. 2017	2. Xia, M. Y., Zhao, X. Y., Huang, Q. L., Sun, H. Y., Sun, C., Yuan, J., He, C., Sun, Y., Huang, X., Kong, W., & Kong, W. J. (2017). Activation of Wnt/β-catenin signaling by lithium chloride attenuates d-galactose-induced neurodegeneration in the auditory cortex of a rat model of aging. FEBS open bio, 7(6), 759–776. https://doi.org/10.1002/2211-5463.12220
COL4A1	1. Zhang et al. 2013	1. Zhang, Q., Liu, H., McGee, J., Walsh, E. J., Soukup, G. A., & He, D. Z. (2013). Identifying microRNAs involved in degeneration of the organ of corti during age-related hearing loss. PloS one, 8(4), e62786. https://doi.org/10.1371/journal.pone.0062786	2	Downregulation	Suppressed by miR-29b, leading to basement membrane instability and promoting apoptosis of cochlear supporting cells.	Detrimental	0.00365631
	2. Ma et al. 2023	2. Ma, P., Wang, S., Geng, R., Gong, Y., Li, M., Xie, D., Dong, Y., Zheng, T., Li, B., Zhao, T., & Zheng, Q. (2023). MiR-29a-deficiency causes thickening of the basilar membrane and age-related hearing loss by upregulating collagen IV and laminin. Frontiers in cellular neuroscience, 17, 1191740. https://doi.org/10.3389/fncel.2023.1191740
Shc1（p66Shc）	1. Wu et al. 2012	1. Wu, L., Sun, Y., Hu, Y. J., Yang, Y., Yao, L. L., Zhou, X. X., Wang, H., Zhang, R., Huang, X., & Kong, W. J. (2012). Increased p66Shc in the inner ear of D-galactose-induced aging mice with accumulation of mitochondrial DNA 3873-bp deletion: p66Shc and mtDNA damage in the inner ear during aging. PloS one, 7(11), e50483. https://doi.org/10.1371/journal.pone.0050483	2	Upregulation	The p66Shc isoform encoded by Shc1 is upregulated in ARHL, activating ROS production and apoptosis pathways, increasing oxidative stress and cell death in the cochlea, thereby accelerating hearing loss.	Detrimental	0.00365631
	2. Fetoni et al. 2016	2. Fetoni, A. R., Eramo, S. L., Paciello, F., Rolesi, R., Samengo, D., Paludetti, G., Troiani, D., & Pani, G. (2016). The redox protein p66(shc) mediates cochlear vascular dysfunction and transient noise-induced hearing loss. Scientific reports, 6, 25450. https://doi.org/10.1038/srep25450
SIRT6	1. Takumida et al. 2016	1. Takumida, M., Takumida, H., Katagiri, Y., & Anniko, M. (2016). Localization of sirtuins (SIRT1-7) in the aged mouse inner ear. Acta oto-laryngologica, 136(2), 120–131. https://doi.org/10.3109/00016489.2015.1093172	2	Upregulation	Regulates DNA repair and anti-aging signaling.	Protective	0.00365631
	2. Liu et al. 2022	2. Liu, H., Giffen, K. P., Chen, L., Henderson, H. J., Cao, T. A., Kozeny, G. A., Beisel, K. W., Li, Y., & He, D. Z. (2022). Molecular and cytological profiling of biological aging of mouse cochlear inner and outer hair cells. Cell reports, 39(2), 110665. https://doi.org/10.1016/j.celrep.2022.110665
SIRT7	1. Takumida et al. 2016	1. Takumida, M., Takumida, H., Katagiri, Y., & Anniko, M. (2016). Localization of sirtuins (SIRT1-7) in the aged mouse inner ear. Acta oto-laryngologica, 136(2), 120–131. https://doi.org/10.3109/00016489.2015.1093172	2	Upregulation	May be involved in maintaining protein homeostasis and anti-apoptotic functions.	Protective	0.00365631
	2. Ryu et al. 2014	2. Ryu, D., Jo, Y. S., Lo Sasso, G., Stein, S., Zhang, H., Perino, A., Lee, J. U., Zeviani, M., Romand, R., Hottiger, M. O., Schoonjans, K., & Auwerx, J. (2014). A SIRT7-dependent acetylation switch of GABPβ1 controls mitochondrial function. Cell metabolism, 20(5), 856–869. https://doi.org/10.1016/j.cmet.2014.08.001
MCL1	1. Yang et al. 2013	1. Yang, W. P., Xu, Y., Guo, W. W., Liu, H. Z., & Hu, B. H. (2013). Modulation of Mcl-1 expression reduces age-related cochlear degeneration. Neurobiology of aging, 34(11), 2647–2658. https://doi.org/10.1016/j.neurobiolaging.2013.05.012	2	Upregulation/Downregulation	An anti-apoptotic gene that inhibits Bax-dependent mitochondrial pathways. Its overexpression protects cochlear hair cells and neurons, delaying hearing loss. Reduced expression promotes cochlear apoptosis and tissue degeneration, acting as a contributing factor to ARHL.	Protective (Upregulation) / Detrimental (Downregulation)	0.00365631
	2. Yang et al. 2012	2. Yang, W. P., Guo, W. W., Liu, H. Z., Xu, Y., Chen, L., & Hu, B. H. (2012). Age-related changes in the ratio of Mcl-1/Bax expression in the rat cochlea. Acta oto-laryngologica, 132(2), 123–132. https://doi.org/10.3109/00016489.2011.631191
C1QA	1. D'Souza et al. 2008	1. D'Souza, M., Zhu, X., & Frisina, R. D. (2008). Novel approach to select genes from RMA normalized microarray data using functional hearing tests in aging mice. Journal of neuroscience methods, 171(2), 279–287. https://doi.org/10.1016/j.jneumeth.2008.02.022	2	Upregulation	Complement system activator, involved in central inflammation and synapse elimination, contributing to neurodegeneration.	Detrimental	0.00365631
	2. Su et al. 2020	2. Su, Z., Xiong, H., Liu, Y., Pang, J., Lin, H., Zhang, W., & Zheng, Y. (2020). Transcriptomic analysis highlights cochlear inflammation associated with age-related hearing loss in C57BL/6 mice using next generation sequencing. PeerJ, 8, e9737. https://doi.org/10.7717/peerj.9737
MYO7A	1. Potter et al. 2016	1. Potter, P. K., Bowl, M. R., Jeyarajan, P., Wisby, L., Blease, A., Goldsworthy, M. E., Simon, M. M., Greenaway, S., Michel, V., Barnard, A., Aguilar, C., Agnew, T., Banks, G., Blake, A., Chessum, L., Dorning, J., Falcone, S., Goosey, L., Harris, S., Haynes, A., … Brown, S. D. (2016). Novel gene function revealed by mouse mutagenesis screens for models of age-related disease. Nature communicatio…	2	Mutation	Participates in the structure and motility of stereocilia in hair cells. Mutations disrupt mechanotransduction and cause sensorineural hearing loss.	Detrimental	0.00365631
	2. Attanasio et al. 2025	2. Attanasio, C., Palladino, A., Giaquinto, D., Scavizzi, F., Raspa, M., Peres, C., Anastasio, C., Scocco, P., Lucini, C., de Girolamo, P., D'Angelo, L., & De Felice, E. (2025). Morphological phenotyping of the aging cochlea in inbred C57BL/6N and outbred CD1 mouse strains. Aging cell, 24(1), e14362. https://doi.org/10.1111/acel.14362
TMC1	1. Potter et al. 2016	1. Potter, P. K., Bowl, M. R., Jeyarajan, P., Wisby, L., Blease, A., Goldsworthy, M. E., Simon, M. M., Greenaway, S., Michel, V., Barnard, A., Aguilar, C., Agnew, T., Banks, G., Blake, A., Chessum, L., Dorning, J., Falcone, S., Goosey, L., Harris, S., Haynes, A., … Brown, S. D. (2016). Novel gene function revealed by mouse mutagenesis screens for models of age-related disease. Nature communicatio…	2	Mutation	A key mechanosensitive channel gene; mutations impair hair cell mechanotransduction. It is associated with both ARHL and hereditary deafness.	Detrimental	0.00365631
	2. Attanasio et al. 2025	2. Attanasio, C., Palladino, A., Giaquinto, D., Scavizzi, F., Raspa, M., Peres, C., Anastasio, C., Scocco, P., Lucini, C., de Girolamo, P., D'Angelo, L., & De Felice, E. (2025). Morphological phenotyping of the aging cochlea in inbred C57BL/6N and outbred CD1 mouse strains. Aging cell, 24(1), e14362. https://doi.org/10.1111/acel.14362
XIAP	1. Wang et al. 2010	1. Wang, J., Menchenton, T., Yin, S., Yu, Z., Bance, M., Morris, D. P., Moore, C. S., Korneluk, R. G., & Robertson, G. S. (2010). Over-expression of X-linked inhibitor of apoptosis protein slows presbycusis in C57BL/6J mice. Neurobiology of aging, 31(7), 1238–1249. https://doi.org/10.1016/j.neurobiolaging.2008.07.016	2	Upregulation	Inhibits caspase activity in apoptotic pathways, reduces hair cell apoptosis, and delays progression of age-related hearing loss. A potential inner ear protective target.	Protective	0.00365631
	2. Ruan et al. 2014	2. Ruan, Q., Zeng, S., Liu, A., Chen, Z., Yu, Z., Zhang, R., He, J., Bance, M., Robertson, G., Yin, S., & Wang, J. (2014). Overexpression of X-Linked Inhibitor of Apoptotic Protein (XIAP) reduces age-related neuronal degeneration in the mouse cochlea. Gene therapy, 21(11), 967–974. https://doi.org/10.1038/gt.2014.77
Bcl-2	1. Sánchez-Rodríguez et al. 2018	1. Sánchez-Rodríguez, C., Cuadrado, E., Riestra-Ayora, J., & Sanz-Fernández, R. (2018). Polyphenols protect against age-associated apoptosis in female rat cochleae. Biogerontology, 19(2), 159–169. https://doi.org/10.1007/s10522-018-9747-7	2	Upregulation	Inhibits mitochondrial apoptotic pathway → protects cochlear cells.	Protective	0.00365631
	2. Huang et al. 2016	2. Huang, Q., Xiong, H., Yang, H., Ou, Y., Zhang, Z., Chen, S., Ye, Y., & Zheng, Y. (2016). Differential Expression of Bcl-2 in the Cochlea and Auditory Cortex of a Mouse Model of Age-Related Hearing Loss. Audiology & neuro-otology, 21(5), 326–332. https://doi.org/10.1159/000450937
TFF3	1. Lubka et al. 2009	1. Lubka, M., Shah, A. A., Blin, N., & Baus-Loncar, M. (2009). The intestinal trefoil factor (Tff3), also expressed in the inner ear, interacts with peptides contributing to apoptosis. Journal of applied genetics, 50(2), 167–171. https://doi.org/10.1007/BF03195669	2	Deletion	Encodes trefoil factor protein, expressed in cochlear supporting cells. Loss increases apoptosis and leads to cochlear structural degeneration, accelerating presbycusis.	Detrimental	0.00365631
	2. Lubka-Pathak et al. 2011	2. Lubka-Pathak, M., Shah, A. A., Gallozzi, M., Müller, M., Zimmermann, U., Löwenheim, H., Pfister, M., Knipper, M., Blin, N., & Schimmang, T. (2011). Altered expression of securin (Pttg1) and serpina3n in the auditory system of hearing-impaired Tff3-deficient mice. Cellular and molecular life sciences : CMLS, 68(16), 2739–2749. https://doi.org/10.1007/s00018-010-0586-1
CDK5RAP1	1. Kouga et al. 2025	1. Kouga, T., Miwa, T., Wei, F. Y., Sunami, K., & Tomizawa, K. (2025). Mitochonic acid 5 mitigates age-related hearing loss progression by targeting defective 2-methylthiolation in mitochondrial transfer RNAs. Frontiers in cellular neuroscience, 19, 1541347. https://doi.org/10.3389/fncel.2025.1541347	2	Deletion	Impairs mitochondrial function and cell survival, promoting hearing degeneration.	Detrimental	0.00365631
	2. Miwa et al. 2023	2. Miwa, T., Katsuno, T., Wei, F. Y., & Tomizawa, K. (2023). Mitochondrial alterations in the cochlea of Cdk5rap1-knockout mice with age-related hearing loss. FEBS open bio, 13(7), 1365–1374. https://doi.org/10.1002/2211-5463.13655
PINK1	1. Cho et al. 2024	1. Cho, S. I., Jo, E. R., & Jang, H. S. (2024). Urolithin A prevents age-related hearing loss in C57BL/6J mice likely by inducing mitophagy. Experimental gerontology, 197, 112589. https://doi.org/10.1016/j.exger.2024.112589	2	Upregulation	Involved in mitophagy, promotes clearance of damaged mitochondria, protecting cochlear cells.	Protective	0.00365631
	2. Oh et al. 2020	2. Oh, J., Youn, C. K., Jun, Y., Jo, E. R., & Cho, S. I. (2020). Reduced mitophagy in the cochlea of aged C57BL/6J mice. Experimental gerontology, 137, 110946. https://doi.org/10.1016/j.exger.2020.110946
MAP1LC3B(LC3B)	1. Cho et al. 2024	1. Cho, S. I., Jo, E. R., & Jang, H. S. (2024). Urolithin A prevents age-related hearing loss in C57BL/6J mice likely by inducing mitophagy. Experimental gerontology, 197, 112589. https://doi.org/10.1016/j.exger.2024.112589	2	Upregulation	Autophagy marker protein, promotes removal of damaged organelles and maintains cellular homeostasis.	Protective	0.00365631
	2. Oh et al. 2020	2. Oh, J., Youn, C. K., Jun, Y., Jo, E. R., & Cho, S. I. (2020). Reduced mitophagy in the cochlea of aged C57BL/6J mice. Experimental gerontology, 137, 110946. https://doi.org/10.1016/j.exger.2020.110946
CKM	1. Xuan et al. 2024	1. Xuan, W., Huang, L., Xuan, Y., Chen, S., Tang, J., Wei, Y., Pan, X., & Hamblin, M. R. (2024). Use of the traditional Chinese medicine "compound healthy ear agent" to protect against age-related hearing loss in mice: A proteomics study. Heliyon, 10(5), e26914. https://doi.org/10.1016/j.heliyon.2024.e26914	2	Upregulation	Creatine kinase involved in energy metabolism; specific role in ARHL is unclear.	NA	0.00365631
	2. Liu et al. 2020	2. Liu, S., Yang, Y., Mao, X., Deng, L., Shuai, C., Yao, Y., Shi, Y., & Yin, Z. (2020). Improving glucose metabolism in the auditory cortex delays the aging of auditory function of guinea pig. Mechanisms of ageing and development, 190, 111292. https://doi.org/10.1016/j.mad.2020.111292
EGR1	1. Yang et al. 2023	1. Yang, X., Wang, G., Liu, W., Zhang, J., Deng, B., Li, X., & Wang, L. (2023). Key genes and potential drugs in age-related hearing loss: transcriptome analysis of cochlear hair cells in old mice. Cellular and molecular biology (Noisy-le-Grand, France), 69(6), 67–74. https://doi.org/10.14715/cmb/2023.69.6.11	2	Downregulation	Early growth response gene; functional significance of expression changes remains unknown.	NA	0.00365631
	2. Su et al. 2020	2. Su, Z., Xiong, H., Liu, Y., Pang, J., Lin, H., Zhang, W., & Zheng, Y. (2020). Transcriptomic analysis highlights cochlear inflammation associated with age-related hearing loss in C57BL/6 mice using next generation sequencing. PeerJ, 8, e9737. https://doi.org/10.7717/peerj.9737
FOXO3	1. Liu et al. 2022	1. Liu, H., Giffen, K. P., Chen, L., Henderson, H. J., Cao, T. A., Kozeny, G. A., Beisel, K. W., Li, Y., & He, D. Z. (2022). Molecular and cytological profiling of biological aging of mouse cochlear inner and outer hair cells. Cell reports, 39(2), 110665. https://doi.org/10.1016/j.celrep.2022.110665	2	Downregulation	Antioxidant transcription factor; decreased expression promotes aging and degeneration.	Detrimental	0.00365631
	2. Rivas-Chacón et al. 2021	2. Rivas-Chacón, L. D. M., Martínez-Rodríguez, S., Madrid-García, R., Yanes-Díaz, J., Riestra-Ayora, J. I., Sanz-Fernández, R., & Sánchez-Rodríguez, C. (2021). Role of Oxidative Stress in the Senescence Pattern of Auditory Cells in Age-Related Hearing Loss. Antioxidants (Basel, Switzerland), 10(9), 1497. https://doi.org/10.3390/antiox10091497
ATG5	1. Peng et al. 2022	1. Peng, L., Li, N., Huang, Z., Qiu, C., & Yin, S. (2022). Prognostic Gene Expression Signature for Age-Related Hearing Loss. Frontiers in medicine, 9, 814851. https://doi.org/10.3389/fmed.2022.814851	2	Upregulation	Involved in autophagy regulation, maintains cellular homeostasis, protects cochlear cells.	Protective	0.00365631
	2. Oh et al. 2020	2. Oh, J., Youn, C. K., Jun, Y., Jo, E. R., & Cho, S. I. (2020). Reduced mitophagy in the cochlea of aged C57BL/6J mice. Experimental gerontology, 137, 110946. https://doi.org/10.1016/j.exger.2020.110946
IL1B	1. Uraguchi et al. 2021	1. Uraguchi, K., Maeda, Y., Takahara, J., Omichi, R., Fujimoto, S., Kariya, S., Nishizaki, K., & Ando, M. (2021). Upregulation of a nuclear factor-kappa B-interacting immune gene network in mice cochleae with age-related hearing loss. PloS one, 16(10), e0258977. https://doi.org/10.1371/journal.pone.0258977	2	Upregulation	Pro-inflammatory cytokine, enhances immune responses.	Detrimental	0.00365631
	2. Iwai et al. 2012	2. Iwai, H., & Inaba, M. (2012). Fetal thymus graft prevents age-related hearing loss and up regulation of the IL-1 receptor type II gene in CD4(+) T cells. Journal of neuroimmunology, 250(1-2), 1–8. https://doi.org/10.1016/j.jneuroim.2012.05.007
HIF1A	1. Tian et al. 2020	1. Tian, C., Kim, Y. J., Hali, S., Choo, O. S., Lee, J. S., Jung, S. K., Choi, Y. U., Park, C. B., & Choung, Y. H. (2020). Suppressed expression of LDHB promotes age-related hearing loss via aerobic glycolysis. Cell death & disease, 11(5), 375. https://doi.org/10.1038/s41419-020-2577-y	2	Upregulation	Hypoxia-inducible factor; upregulation reflects hypoxic stress, promoting inflammation and degeneration.	Detrimental	0.00365631
	2. Riva et al. 2007	2. Riva, C., Donadieu, E., Magnan, J., & Lavieille, J. P. (2007). Age-related hearing loss in CD/1 mice is associated to ROS formation and HIF target proteins up-regulation in the cochlea. Experimental gerontology, 42(4), 327–336. https://doi.org/10.1016/j.exger.2006.10.014
CDKN2A	1. Benkafadar et al. 2019	1. Benkafadar, N., François, F., Affortit, C., Casas, F., Ceccato, J. C., Menardo, J., Venail, F., Malfroy-Camine, B., Puel, J. L., & Wang, J. (2019). ROS-Induced Activation of DNA Damage Responses Drives Senescence-Like State in Postmitotic Cochlear Cells: Implication for Hearing Preservation. Molecular neurobiology, 56(8), 5950–5969. https://doi.org/10.1007/s12035-019-1493-6	2	Downregulation	Promotes abnormal cell proliferation.	Detrimental	0.00365631
	2. Xia et al. 2017	2. Xia, M. Y., Zhao, X. Y., Huang, Q. L., Sun, H. Y., Sun, C., Yuan, J., He, C., Sun, Y., Huang, X., Kong, W., & Kong, W. J. (2017). Activation of Wnt/β-catenin signaling by lithium chloride attenuates d-galactose-induced neurodegeneration in the auditory cortex of a rat model of aging. FEBS open bio, 7(6), 759–776. https://doi.org/10.1002/2211-5463.12220
IDH1	1. Kim et al. 2017	1. Kim, Y. R., Kim, K. H., Lee, S., Oh, S. K., Park, J. W., Lee, K. Y., Baek, J. I., & Kim, U. K. (2017). Expression patterns of members of the isocitrate dehydrogenase gene family in murine inner ear. Biotechnic & histochemistry : official publication of the Biological Stain Commission, 92(7), 536–544. https://doi.org/10.1080/10520295.2017.1367034	2	Downregulation	Reduced metabolic enzyme levels lead to increased ROS and apoptosis.	Detrimental	0.00365631
	2. Tadros et al. 2014	2. Tadros, S. F., D'Souza, M., Zhu, X., & Frisina, R. D. (2014). Gene expression changes for antioxidants pathways in the mouse cochlea: relations to age-related hearing deficits. PloS one, 9(2), e90279. https://doi.org/10.1371/journal.pone.0090279
ISL1	1. Chumak et al. 2016	1. Chumak, T., Bohuslavova, R., Macova, I., Dodd, N., Buckiova, D., Fritzsch, B., Syka, J., & Pavlinkova, G. (2016). Deterioration of the Medial Olivocochlear Efferent System Accelerates Age-Related Hearing Loss in Pax2-Isl1 Transgenic Mice. Molecular neurobiology, 53(4), 2368–2383. https://doi.org/10.1007/s12035-015-9215-1	2	Upregulation	Leads to neurodegeneration and hair cell dysfunction, accelerating ARHL.	Detrimental	0.00365631
	2. Huang et al. 2013	2. Huang, M., Kantardzhieva, A., Scheffer, D., Liberman, M. C., & Chen, Z. Y. (2013). Hair cell overexpression of Islet1 reduces age-related and noise-induced hearing loss. The Journal of neuroscience : the official journal of the Society for Neuroscience, 33(38), 15086–15094. https://doi.org/10.1523/JNEUROSCI.1489-13.2013
FSCN2	1. Johnson et al. 2015	1. Johnson, K. R., Longo-Guess, C. M., & Gagnon, L. H. (2015). A QTL on Chr 5 modifies hearing loss associated with the fascin-2 variant of DBA/2J mice. Mammalian genome : official journal of the International Mammalian Genome Society, 26(7-8), 338–347. https://doi.org/10.1007/s00335-015-9574-y	2	NA	Encodes actin-binding protein; mutations are associated with hearing loss.	Detrimental	0.00365631
	2. Taylor et al. 2015	2. Taylor, R., Bullen, A., Johnson, S. L., Grimm-Günter, E. M., Rivero, F., Marcotti, W., Forge, A., & Daudet, N. (2015). Absence of plastin 1 causes abnormal maintenance of hair cell stereocilia and a moderate form of hearing loss in mice. Human molecular genetics, 24(1), 37–49. https://doi.org/10.1093/hmg/ddu417
Gpx6	1. Tadros et al. 2014	1. Tadros, S. F., D'Souza, M., Zhu, X., & Frisina, R. D. (2014). Gene expression changes for antioxidants pathways in the mouse cochlea: relations to age-related hearing deficits. PloS one, 9(2), e90279. https://doi.org/10.1371/journal.pone.0090279	2	NA	Member of glutathione peroxidase family; specific function in ARHL remains to be studied.	NA	0.00365631
	2. Tanaka et al. 2012	2. Tanaka, C., Coling, D. E., Manohar, S., Chen, G. D., Hu, B. H., Salvi, R., & Henderson, D. (2012). Expression pattern of oxidative stress and antioxidant defense-related genes in the aging Fischer 344/NHsd rat cochlea. Neurobiology of aging, 33(8), 1842.e1–1842.14. https://doi.org/10.1016/j.neurobiolaging.2011.12.027
SDH	1. Yang et al. 2010	1. Yang, W. P., Hu, B. H., Sun, J. H., Zhai, S. Q., & Henderson, D. (2010). Death mode-dependent reduction in succinate dehydrogenase activity in hair cells of aging rat cochleae. Chinese medical journal, 123(13), 1633–1638.	2	NA	Key enzyme in mitochondrial electron transport chain, maintains energy metabolism; dysfunction promotes cellular degeneration.	Protective	0.00365631
	2. Ding et al. 1999	2. Ding, D. L., McFadden, S. L., Wang, J., Hu, B. H., & Salvi, R. J. (1999). Age- and strain-related differences in dehydrogenase activity and glycogen levels in CBA and C57 mouse cochleas. Audiology & neuro-otology, 4(2), 55–63. https://doi.org/10.1159/000013822
BCL2L1	1. Tadros et al. 2008	1. Tadros, S. F., D'Souza, M., Zhu, X., & Frisina, R. D. (2008). Apoptosis-related genes change their expression with age and hearing loss in the mouse cochlea. Apoptosis : an international journal on programmed cell death, 13(11), 1303–1321. https://doi.org/10.1007/s10495-008-0266-x	2	NA	Anti-apoptotic protein that regulates the balance of cell apoptosis.	Protective	0.00365631
	2. Nevado et al. 2006	2. Nevado, J., Sanz, R., Casqueiro, J. C., Ayala, A., García-Berrocal, J. R., & Ramírez-Camacho, R. (2006). Ageing evokes an intrinsic pro-apoptotic signalling pathway in rat cochlea. Acta oto-laryngologica, 126(11), 1134–1139. https://doi.org/10.1080/00016480600672592
Prkag2	Polesskaya et al. 2025	Polesskaya, O., Boussaty, E., Cheng, R., Lamonte, O. A., Zhou, T. Y., Du, E., Sanches, T. M., Nguyen, K. M., Okamoto, M., Palmer, A. A., & Friedman, R. (2025). Genome-Wide Association Study of Age-Related Hearing Loss in CFW Mice Identifies Multiple Genes and Loci, Including Prkag2. Journal of the Association for Research in Otolaryngology : JARO, 10.1007/s10162-025-00994-1. Advance online public…	1	Deletion	Loss of AMPK affects cochlear energy metabolism.	Detrimental	0.00182815
Kif5c	Polesskaya et al. 2025	Polesskaya, O., Boussaty, E., Cheng, R., Lamonte, O. A., Zhou, T. Y., Du, E., Sanches, T. M., Nguyen, K. M., Okamoto, M., Palmer, A. A., & Friedman, R. (2025). Genome-Wide Association Study of Age-Related Hearing Loss in CFW Mice Identifies Multiple Genes and Loci, Including Prkag2. Journal of the Association for Research in Otolaryngology : JARO, 10.1007/s10162-025-00994-1. Advance online public…	1	Mutation	Axonal transport protein important for neural integrity; presumed to be essential for cochlear neurons.	Detrimental	0.00182815
Jmjd1c	Polesskaya et al. 2025	Polesskaya, O., Boussaty, E., Cheng, R., Lamonte, O. A., Zhou, T. Y., Du, E., Sanches, T. M., Nguyen, K. M., Okamoto, M., Palmer, A. A., & Friedman, R. (2025). Genome-Wide Association Study of Age-Related Hearing Loss in CFW Mice Identifies Multiple Genes and Loci, Including Prkag2. Journal of the Association for Research in Otolaryngology : JARO, 10.1007/s10162-025-00994-1. Advance online public…	1	Mutation	Epigenetic regulator; may modulate expression of auditory-related genes.	Detrimental	0.00182815
Cpne4	Polesskaya et al. 2025	Polesskaya, O., Boussaty, E., Cheng, R., Lamonte, O. A., Zhou, T. Y., Du, E., Sanches, T. M., Nguyen, K. M., Okamoto, M., Palmer, A. A., & Friedman, R. (2025). Genome-Wide Association Study of Age-Related Hearing Loss in CFW Mice Identifies Multiple Genes and Loci, Including Prkag2. Journal of the Association for Research in Otolaryngology : JARO, 10.1007/s10162-025-00994-1. Advance online public…	1	Mutation	Downregulated in aged brain tissue; may impact synaptic function and auditory perception.	Detrimental	0.00182815
Dnah11	Polesskaya et al. 2025	Polesskaya, O., Boussaty, E., Cheng, R., Lamonte, O. A., Zhou, T. Y., Du, E., Sanches, T. M., Nguyen, K. M., Okamoto, M., Palmer, A. A., & Friedman, R. (2025). Genome-Wide Association Study of Age-Related Hearing Loss in CFW Mice Identifies Multiple Genes and Loci, Including Prkag2. Journal of the Association for Research in Otolaryngology : JARO, 10.1007/s10162-025-00994-1. Advance online public…	1	Mutation	Related to ciliary function; may indirectly affect cochlear cilia.	Detrimental	0.00182815
Rapgef5	Polesskaya et al. 2025	Polesskaya, O., Boussaty, E., Cheng, R., Lamonte, O. A., Zhou, T. Y., Du, E., Sanches, T. M., Nguyen, K. M., Okamoto, M., Palmer, A. A., & Friedman, R. (2025). Genome-Wide Association Study of Age-Related Hearing Loss in CFW Mice Identifies Multiple Genes and Loci, Including Prkag2. Journal of the Association for Research in Otolaryngology : JARO, 10.1007/s10162-025-00994-1. Advance online public…	1	Mutation	Involved in signal transduction regulation; no direct evidence linking to ARHL.	Detrimental	0.00182815
Ston2	Polesskaya et al. 2025	Polesskaya, O., Boussaty, E., Cheng, R., Lamonte, O. A., Zhou, T. Y., Du, E., Sanches, T. M., Nguyen, K. M., Okamoto, M., Palmer, A. A., & Friedman, R. (2025). Genome-Wide Association Study of Age-Related Hearing Loss in CFW Mice Identifies Multiple Genes and Loci, Including Prkag2. Journal of the Association for Research in Otolaryngology : JARO, 10.1007/s10162-025-00994-1. Advance online public…	1	Mutation	Associated with synaptic endocytosis; may influence neural plasticity.	Detrimental	0.00182815
Reep3	Polesskaya et al. 2025	Polesskaya, O., Boussaty, E., Cheng, R., Lamonte, O. A., Zhou, T. Y., Du, E., Sanches, T. M., Nguyen, K. M., Okamoto, M., Palmer, A. A., & Friedman, R. (2025). Genome-Wide Association Study of Age-Related Hearing Loss in CFW Mice Identifies Multiple Genes and Loci, Including Prkag2. Journal of the Association for Research in Otolaryngology : JARO, 10.1007/s10162-025-00994-1. Advance online public…	1	Mutation	Regulates endoplasmic reticulum function; involved in neural development, no direct link to hearing loss.	Detrimental	0.00182815
Nek11	Polesskaya et al. 2025	Polesskaya, O., Boussaty, E., Cheng, R., Lamonte, O. A., Zhou, T. Y., Du, E., Sanches, T. M., Nguyen, K. M., Okamoto, M., Palmer, A. A., & Friedman, R. (2025). Genome-Wide Association Study of Age-Related Hearing Loss in CFW Mice Identifies Multiple Genes and Loci, Including Prkag2. Journal of the Association for Research in Otolaryngology : JARO, 10.1007/s10162-025-00994-1. Advance online public…	1	Mutation	Cell cycle regulator; no supporting evidence in the auditory system.	Detrimental	0.00182815
Vstm2a	Polesskaya et al. 2025	Polesskaya, O., Boussaty, E., Cheng, R., Lamonte, O. A., Zhou, T. Y., Du, E., Sanches, T. M., Nguyen, K. M., Okamoto, M., Palmer, A. A., & Friedman, R. (2025). Genome-Wide Association Study of Age-Related Hearing Loss in CFW Mice Identifies Multiple Genes and Loci, Including Prkag2. Journal of the Association for Research in Otolaryngology : JARO, 10.1007/s10162-025-00994-1. Advance online public…	1	Mutation	Neural differentiation protein; no functional evidence in the auditory system.	Detrimental	0.00182815
APOE4	Chen et al. 2025	Chen, J., Chen, H., Wei, Q., Lu, Y., Wang, T., Pang, X., Xing, G., Chen, Z., Cao, X., & Yao, J. (2025). APOE4 impairs macrophage lipophagy and promotes demyelination of spiral ganglion neurons in mouse cochleae. Cell death discovery, 11(1), 190. https://doi.org/10.1038/s41420-025-02454-4	1	Mutation	May damage cochlear neural function through accelerated neurodegeneration or vascular pathology.	Detrimental	0.00182815
SLC2A1	Liu et al. 2025	Liu, J., Peng, H., Liu, Y., Li, C., Zhang, Z., Hu, S., & Xie, W. (2025). Expression of SLC2A1 is upregulated in a mouse model of age-related hearing loss. Cellular signalling, 131, 111776. https://doi.org/10.1016/j.cellsig.2025.111776	1	Upregulation	Aberrant expression in cochlea associated with metabolic imbalance; upregulation in aging models may lead to oxidative stress and auditory cell damage.	Detrimental	0.00182815
Aco2	Ma et al. 2025	Ma, T., Zeng, X., Liu, M., Xu, S., Wang, Y., Wu, Q., & Zhang, T. (2025). Analysis and identification of mitochondria-related genes associated with age-related hearing loss. BMC genomics, 26(1), 218. https://doi.org/10.1186/s12864-025-11287-5	1	Downregulation	Aco2 encodes mitochondrial aconitase, a key TCA cycle enzyme; its downregulation in aged cochlea impairs energy metabolism and cell function.	Detrimental	0.00182815
Bcs1l	Ma et al. 2025	Ma, T., Zeng, X., Liu, M., Xu, S., Wang, Y., Wu, Q., & Zhang, T. (2025). Analysis and identification of mitochondria-related genes associated with age-related hearing loss. BMC genomics, 26(1), 218. https://doi.org/10.1186/s12864-025-11287-5	1	Downregulation	Downregulation impairs electron transport chain function; linked to cochlear degeneration and increased ROS in ARHL animal models.	Detrimental	0.00182815
ALOX5AP	Gu et al. 2025	Gu, X., Chen, C., Chen, Y., Zeng, C., Lin, Y., Guo, R., Xu, S., & Lin, C. (2025). Bioinformatics approach reveals the critical role of inflammation-related genes in age-related hearing loss. Scientific reports, 15(1), 2687. https://doi.org/10.1038/s41598-024-83428-x	1	Upregulation	ALOX5AP, an inflammatory pathway gene involved in leukotriene metabolism; upregulated during cochlear inflammation, potentially worsening neural damage.	Detrimental	0.00182815
CHI3L1	Gu et al. 2025	Gu, X., Chen, C., Chen, Y., Zeng, C., Lin, Y., Guo, R., Xu, S., & Lin, C. (2025). Bioinformatics approach reveals the critical role of inflammation-related genes in age-related hearing loss. Scientific reports, 15(1), 2687. https://doi.org/10.1038/s41598-024-83428-x	1	Upregulation	Encodes carbohydrate-binding protein YKL-40; upregulated in ARHL mouse models, possibly linked to glial activation and neuroinflammation.	Detrimental	0.00182815
CLEC7A	Gu et al. 2025	Gu, X., Chen, C., Chen, Y., Zeng, C., Lin, Y., Guo, R., Xu, S., & Lin, C. (2025). Bioinformatics approach reveals the critical role of inflammation-related genes in age-related hearing loss. Scientific reports, 15(1), 2687. https://doi.org/10.1038/s41598-024-83428-x	1	Upregulation	Pattern recognition receptor involved in immune activation; upregulation in cochlear immune cells may exacerbate inflammation and structural damage.	Detrimental	0.00182815
DYSF	Gu et al. 2025	Gu, X., Chen, C., Chen, Y., Zeng, C., Lin, Y., Guo, R., Xu, S., & Lin, C. (2025). Bioinformatics approach reveals the critical role of inflammation-related genes in age-related hearing loss. Scientific reports, 15(1), 2687. https://doi.org/10.1038/s41598-024-83428-x	1	Upregulation	Involved in cell membrane repair; mostly linked to myopathies, no auditory system data.	NA	0.00182815
IL10RA	Gu et al. 2025	Gu, X., Chen, C., Chen, Y., Zeng, C., Lin, Y., Guo, R., Xu, S., & Lin, C. (2025). Bioinformatics approach reveals the critical role of inflammation-related genes in age-related hearing loss. Scientific reports, 15(1), 2687. https://doi.org/10.1038/s41598-024-83428-x	1	Upregulation	IL-10 receptor in anti-inflammatory pathway; although protective, its upregulation may indicate immune imbalance and contribute to chronic inflammation.	Detrimental (Overregulation)	0.00182815
RGS1	Gu et al. 2025	Gu, X., Chen, C., Chen, Y., Zeng, C., Lin, Y., Guo, R., Xu, S., & Lin, C. (2025). Bioinformatics approach reveals the critical role of inflammation-related genes in age-related hearing loss. Scientific reports, 15(1), 2687. https://doi.org/10.1038/s41598-024-83428-x	1	Upregulation	Signal regulatory protein broadly expressed in immune cells; no direct auditory system role reported.	NA	0.00182815
H2-K1	Gu et al. 2025	Gu, X., Chen, C., Chen, Y., Zeng, C., Lin, Y., Guo, R., Xu, S., & Lin, C. (2025). Bioinformatics approach reveals the critical role of inflammation-related genes in age-related hearing loss. Scientific reports, 15(1), 2687. https://doi.org/10.1038/s41598-024-83428-x	1	Upregulation	MHC class I molecule; may participate in cochlear immune recognition, but lacks direct hearing-related studies.	NA	0.00182815
TNNT2	Gu et al. 2025	Gu, X., Chen, C., Chen, Y., Zeng, C., Lin, Y., Guo, R., Xu, S., & Lin, C. (2025). Bioinformatics approach reveals the critical role of inflammation-related genes in age-related hearing loss. Scientific reports, 15(1), 2687. https://doi.org/10.1038/s41598-024-83428-x	1	Upregulation	Cardiac troponin T, related to cardiac function; no confirmed expression or function in cochlea.	NA	0.00182815
RXRA	Shi et al. 2025	Shi, W., Zhao, Q., Gao, H., Yang, Y., Tan, Z., Li, N., Wang, H., Ji, Y., & Zhou, Y. (2025). Exploring the bioactive ingredients of three traditional Chinese medicine formulas against age-related hearing loss through network pharmacology and experimental validation. Naunyn-Schmiedeberg's archives of pharmacology, 398(4), 3731–3759. https://doi.org/10.1007/s00210-024-03464-2	1	Upregulation	Member of nuclear receptor family; involved in antioxidant and metabolic regulation; animal studies suggest activation may delay ARHL.	Protective	0.00182815
PTPN11	Shi et al. 2025	Shi, W., Zhao, Q., Gao, H., Yang, Y., Tan, Z., Li, N., Wang, H., Ji, Y., & Zhou, Y. (2025). Exploring the bioactive ingredients of three traditional Chinese medicine formulas against age-related hearing loss through network pharmacology and experimental validation. Naunyn-Schmiedeberg's archives of pharmacology, 398(4), 3731–3759. https://doi.org/10.1007/s00210-024-03464-2	1	Downregulation	Encodes SHP2 protein; involved in multiple signaling pathways. Downregulation reduces inflammation and oxidative stress, potentially protecting cochlea.	Protective	0.00182815
KCNA1	Lao et al. 2024	Lao, H., Zhu, Y., Yang, M., Wang, L., Tang, J., & Xiong, H. (2024). Characteristics of spatial protein expression in the mouse cochlear sensory epithelia: Implications for age-related hearing loss. Hearing research, 446, 109006. https://doi.org/10.1016/j.heares.2024.109006	1	Downregulation	Voltage-gated potassium channel; regulates auditory neural excitability. Downregulation may impair signal transmission.	Detrimental	0.00182815
KCNA2	Lao et al. 2024	Lao, H., Zhu, Y., Yang, M., Wang, L., Tang, J., & Xiong, H. (2024). Characteristics of spatial protein expression in the mouse cochlear sensory epithelia: Implications for age-related hearing loss. Hearing research, 446, 109006. https://doi.org/10.1016/j.heares.2024.109006	1	Downregulation	Closely related to neural excitability; reduced expression may cause abnormal auditory nerve responses.	Detrimental	0.00182815
Fhod3	Boussaty et al 2024	Boussaty, E. C., Ninoyu, Y., Andrade, L. R., Li, Q., Takeya, R., Sumimoto, H., Ohyama, T., Wahlin, K. J., Manor, U., & Friedman, R. A. (2024). Altered Fhod3 expression involved in progressive high-frequency hearing loss via dysregulation of actin polymerization stoichiometry in the cuticular plate. PLoS genetics, 20(3), e1011211. https://doi.org/10.1371/journal.pgen.1011211	1	Upregulation/Downregulation	Fhod3 encodes actin assembly protein; expressed in cardiomyocytes and sensory hair cells. Expression changes may disrupt cytoskeletal dynamics and cell function.	Detrimental	0.00182815
TLR4	Zhang et al. 2024	Zhang, X., Cao, R., Li, C., Zhao, H., Zhang, R., Che, J., Xie, J., Tang, N., Wang, Y., Liu, X., & Zheng, Q. (2024). Caffeine Ameliorates Age-Related Hearing Loss by Downregulating the Inflammatory Pathway in Mice. Otology & neurotology : official publication of the American Otological Society, American Neurotology Society [and] European Academy of Otology and Neurotology, 45(3), 227–237. https://…	1	Upregulation/Downregulation	Pattern recognition receptor activating inflammatory pathways. TLR4 overactivation in ARHL leads to inflammation and cell death; downregulation reduces damage.	Protective (Downregulation) / Detrimental (Upregulation)	0.00182815
Myd88	Zhang et al. 2024	Zhang, X., Cao, R., Li, C., Zhao, H., Zhang, R., Che, J., Xie, J., Tang, N., Wang, Y., Liu, X., & Zheng, Q. (2024). Caffeine Ameliorates Age-Related Hearing Loss by Downregulating the Inflammatory Pathway in Mice. Otology & neurotology : official publication of the American Otological Society, American Neurotology Society [and] European Academy of Otology and Neurotology, 45(3), 227–237. https://…	1	Downregulation	Inflammatory adaptor protein central to TLR signaling; downregulation blocks TLR4-mediated NF-κB activation, suppressing cochlear chronic inflammation.	Protective	0.00182815
OPA1	Zhang et al. 2024	Zhang, A., Pan, Y., Wang, H., Ding, R., Zou, T., Guo, D., Shen, Y., Ji, P., Huang, W., Wen, Q., Wang, Q., Hu, H., Wu, J., Xiang, M., & Ye, B. (2024). Excessive processing and acetylation of OPA1 aggravate age-related hearing loss via the dysregulation of mitochondrial dynamics. Aging cell, 23(4), e14091. https://doi.org/10.1111/acel.14091	1	Upregulation/Downregulation	OPA1, mitochondrial fusion protein; maintains mitochondrial integrity in cochlea. Downregulation accelerates hair cell apoptosis; overexpression improves mitochondrial homeostasis and delays hearing loss.	Protective (Upregulation) / Detrimental (Downregulation)	0.00182815
GRAIL（RNF128）	Chuang et al. 2023	Chuang, K. F., Wang, C. H., Chen, H. K., Lin, Y. Y., Lin, C. H., Lin, Y. C., Shih, C. P., Kuo, C. Y., Chen, Y. C., & Chen, H. C. (2023). GRAIL gene knockout mice protect against aging-related and noise-induced hearing loss. Journal of the Chinese Medical Association : JCMA, 86(12), 1101–1108. https://doi.org/10.1097/JCMA.0000000000001005	1	Deletion	GRAIL, a T-cell immunosuppressive E3 ubiquitin ligase; loss enhances immune clearance, reducing chronic inflammation. High expression in aged cochlea may sustain inflammation.	Protective	0.00182815
Slc26a5（Prestin）	Boussaty et al 2023	Boussaty, E. C., Tedeschi, N., Novotny, M., Ninoyu, Y., Du, E., Draf, C., Zhang, Y., Manor, U., Scheuermann, R. H., & Friedman, R. (2023). Cochlear transcriptome analysis of an outbred mouse population (CFW). Frontiers in cellular neuroscience, 17, 1256619. https://doi.org/10.3389/fncel.2023.1256619	1	Downregulation	Encodes prestin, a motor protein of outer hair cells; critical for auditory sensitivity. Downregulation impairs cochlear amplification, a key ARHL mechanism.	Detrimental	0.00182815
Ntng1	Boussaty et al 2023	Boussaty, E. C., Tedeschi, N., Novotny, M., Ninoyu, Y., Du, E., Draf, C., Zhang, Y., Manor, U., Scheuermann, R. H., & Friedman, R. (2023). Cochlear transcriptome analysis of an outbred mouse population (CFW). Frontiers in cellular neuroscience, 17, 1256619. https://doi.org/10.3389/fncel.2023.1256619	1	Downregulation	Axon guidance factor involved in auditory synapse formation. Downregulation may disrupt fine auditory neural networks.	Detrimental	0.00182815
Mdga1	Boussaty et al 2023	Boussaty, E. C., Tedeschi, N., Novotny, M., Ninoyu, Y., Du, E., Draf, C., Zhang, Y., Manor, U., Scheuermann, R. H., & Friedman, R. (2023). Cochlear transcriptome analysis of an outbred mouse population (CFW). Frontiers in cellular neuroscience, 17, 1256619. https://doi.org/10.3389/fncel.2023.1256619	1	Downregulation	Synaptic adhesion molecule affecting formation and maintenance of synapses; may impact cochlear-brainstem transmission.	Detrimental	0.00182815
Cdh9	Boussaty et al 2023	Boussaty, E. C., Tedeschi, N., Novotny, M., Ninoyu, Y., Du, E., Draf, C., Zhang, Y., Manor, U., Scheuermann, R. H., & Friedman, R. (2023). Cochlear transcriptome analysis of an outbred mouse population (CFW). Frontiers in cellular neuroscience, 17, 1256619. https://doi.org/10.3389/fncel.2023.1256619	1	Downregulation	Cadherin family protein expressed in auditory neuron developmental zones; downregulation may impair axon pathfinding.	Detrimental	0.00182815
Clec4n	Cheng et al. 2023	Cheng, Y., Chen, W., Xu, J., Liu, H., Chen, T., & Hu, J. (2023). Genetic analysis of potential biomarkers and therapeutic targets in age-related hearing loss. Hearing research, 439, 108894. https://doi.org/10.1016/j.heares.2023.108894	1	Upregulation	Pattern recognition receptor involved in inflammation; upregulated in aged cochlea, may worsen immune response and trigger damage.	Detrimental	0.00182815
Mpeg1	Cheng et al. 2023	Cheng, Y., Chen, W., Xu, J., Liu, H., Chen, T., & Hu, J. (2023). Genetic analysis of potential biomarkers and therapeutic targets in age-related hearing loss. Hearing research, 439, 108894. https://doi.org/10.1016/j.heares.2023.108894	1	Upregulation	Macrophage perforin; indicates innate immune activation. Upregulation may destabilize cochlear immune homeostasis.	Detrimental	0.00182815
Fcgr3	Cheng et al. 2023	Cheng, Y., Chen, W., Xu, J., Liu, H., Chen, T., & Hu, J. (2023). Genetic analysis of potential biomarkers and therapeutic targets in age-related hearing loss. Hearing research, 439, 108894. https://doi.org/10.1016/j.heares.2023.108894	1	Upregulation	IgG Fc receptor mediating phagocytosis in immune cells; upregulation linked to chronic inflammation and cochlear damage.	Detrimental	0.00182815
WTAP	Feng et al. 2023	Feng, M., Zhou, X., Hu, Y., Zhang, J., Yang, T., Chen, Z., & Yuan, W. (2023). Comprehensive Transcriptomic Profiling of m6A Modification in Age-Related Hearing Loss. Biomolecules, 13(10), 1537. https://doi.org/10.3390/biom13101537	1	Downregulation	m6A methylation complex component; regulates mRNA stability and splicing. Downregulation may reduce transcriptional precision in neurons.	Detrimental	0.00182815
METTL3	Feng et al. 2023	Feng, M., Zhou, X., Hu, Y., Zhang, J., Yang, T., Chen, Z., & Yuan, W. (2023). Comprehensive Transcriptomic Profiling of m6A Modification in Age-Related Hearing Loss. Biomolecules, 13(10), 1537. https://doi.org/10.3390/biom13101537	1	Downregulation	Major m6A methyltransferase; downregulation linked to neural aging and synaptic dysfunction.	Detrimental	0.00182815
FTO	Feng et al. 2023	Feng, M., Zhou, X., Hu, Y., Zhang, J., Yang, T., Chen, Z., & Yuan, W. (2023). Comprehensive Transcriptomic Profiling of m6A Modification in Age-Related Hearing Loss. Biomolecules, 13(10), 1537. https://doi.org/10.3390/biom13101537	1	Downregulation	m6A demethylase; reduced expression may lower translation of protective genes and increase degeneration risk.	Detrimental	0.00182815
COL1A2	Feng et al. 2023	Feng, M., Zhou, X., Hu, Y., Zhang, J., Yang, T., Chen, Z., & Yuan, W. (2023). Comprehensive Transcriptomic Profiling of m6A Modification in Age-Related Hearing Loss. Biomolecules, 13(10), 1537. https://doi.org/10.3390/biom13101537	1	Downregulation	Collagen type I subunit; essential for cochlear structural integrity. Downregulation may weaken basement membrane support.	Detrimental	0.00182815
GHR	Feng et al. 2023	Feng, M., Zhou, X., Hu, Y., Zhang, J., Yang, T., Chen, Z., & Yuan, W. (2023). Comprehensive Transcriptomic Profiling of m6A Modification in Age-Related Hearing Loss. Biomolecules, 13(10), 1537. https://doi.org/10.3390/biom13101537	1	Downregulation	Growth hormone receptor; GHR signaling affects cochlear cell repair. Downregulation linked to hearing function decline.	Detrimental	0.00182815
ITGA6	Feng et al. 2023	Feng, M., Zhou, X., Hu, Y., Zhang, J., Yang, T., Chen, Z., & Yuan, W. (2023). Comprehensive Transcriptomic Profiling of m6A Modification in Age-Related Hearing Loss. Biomolecules, 13(10), 1537. https://doi.org/10.3390/biom13101537	1	Downregulation	Integrin subunit involved in cell adhesion and signaling; downregulation may compromise cochlear structural maintenance.	Detrimental	0.00182815
LPAR1	Feng et al. 2023	Feng, M., Zhou, X., Hu, Y., Zhang, J., Yang, T., Chen, Z., & Yuan, W. (2023). Comprehensive Transcriptomic Profiling of m6A Modification in Age-Related Hearing Loss. Biomolecules, 13(10), 1537. https://doi.org/10.3390/biom13101537	1	Downregulation	Lysophosphatidic acid receptor; regulates cell migration and survival. Downregulation may weaken repair and protection responses.	Detrimental	0.00182815
THBS4	Feng et al. 2023	Feng, M., Zhou, X., Hu, Y., Zhang, J., Yang, T., Chen, Z., & Yuan, W. (2023). Comprehensive Transcriptomic Profiling of m6A Modification in Age-Related Hearing Loss. Biomolecules, 13(10), 1537. https://doi.org/10.3390/biom13101537	1	Downregulation	Extracellular matrix regulator involved in neural repair. Downregulation may contribute to neural degeneration.	Detrimental	0.00182815
Lgals3	Zhang et al. 2022	Zhang, C., Adler, H. J., Manohar, S., Salvi, R., Sun, W., Ye, M., & Hu, B. H. (2022). Galectin-3 protects auditory function in female mice. Hearing research, 424, 108602. https://doi.org/10.1016/j.heares.2022.108602	1	Deletion	Lgals3 encodes galectin-3, modulating immune responses and cell repair in cochlea. Loss intensifies inflammation and reduces protection; associated with hair cell degeneration in models.	Detrimental	0.00182815
Lxrβ（NR1H2）	Song et al. 2022	Song, X. Y., Wu, W. F., Dai, Y. B., Xu, H. W., Roman, A., Wang, L., Warner, M., & Gustafsson, J. Å. (2022). Ablation of Liver X receptor β in mice leads to overactive macrophages and death of spiral ganglion neurons. Hearing research, 422, 108534. https://doi.org/10.1016/j.heares.2022.108534	1	Deletion	Lxrβ, liver X receptor β; regulates cholesterol metabolism and anti-inflammatory responses. Loss worsens lipid imbalance and neuroinflammation in cochlea; protective in ARHL.	Detrimental	0.00182815
REST	Li et al. 2022	Li, H., Lu, M., Zhang, H., Wang, S., Wang, F., Ma, X., Liu, J., Li, X., Yang, H., Shen, H., & Lv, P. (2022). Downregulation of REST in the cochlea contributes to age-related hearing loss via the p53 apoptosis pathway. Cell death & disease, 13(4), 343. https://doi.org/10.1038/s41419-022-04774-0	1	Downregulation	REST, neuron-specific transcriptional repressor; stabilizes gene expression in sensory cells. Downregulation during aging increases auditory neuron stress and damage; a key neuroprotective factor in ARHL.	Detrimental	0.00182815
iNOS	Muderris et al. 2022	Muderris, T., Yar Sağlam, A. S., Unsal, D., Mülazimoğlu, S., Sevil, E., & Kayhan, H. (2022). Efficiency of resveratrol in the prevention and treatment of age-related hearing loss. Experimental and therapeutic medicine, 23(1), 40. https://doi.org/10.3892/etm.2021.10962	1	Upregulation	Typically refers to NOS2, inducible nitric oxide synthase. Upregulation increases oxidative stress and cochlear cell damage.	Detrimental	0.00182815
Ocm（Oncomodulin）	Climer et al. 2021	Climer, L. K., Hornak, A. J., Murtha, K., Yang, Y., Cox, A. M., Simpson, P. L., Le, A., & Simmons, D. D. (2021). Deletion of Oncomodulin Gives Rise to Early Progressive Cochlear Dysfunction in C57 and CBA Mice. Frontiers in aging neuroscience, 13, 749729. https://doi.org/10.3389/fnagi.2021.749729	1	Deletion	Ocm, a calcium-binding protein highly expressed in outer hair cells. Loss disrupts calcium homeostasis and cell function; strongly linked to hearing loss in models.	Detrimental	0.00182815
Synj2	Xue et al. 2021	Xue, N., Song, L., Song, Q., Santos-Sacchi, J., Wu, H., & Navaratnam, D. (2021). Genes related to SNPs identified by Genome-wide association studies of age-related hearing loss show restriction to specific cell types in the adult mouse cochlea. Hearing research, 410, 108347. https://doi.org/10.1016/j.heares.2021.108347	1	Mutation	Phospholipase-related protein; mutations may impair synaptic membrane recycling and signal transmission. Linked to late-onset hearing loss in some models.	Detrimental	0.00182815
Triobp	Xue et al. 2021	Xue, N., Song, L., Song, Q., Santos-Sacchi, J., Wu, H., & Navaratnam, D. (2021). Genes related to SNPs identified by Genome-wide association studies of age-related hearing loss show restriction to specific cell types in the adult mouse cochlea. Hearing research, 410, 108347. https://doi.org/10.1016/j.heares.2021.108347	1	Mutation	Encodes structural support protein in cochlea; mutations cause sensorineural hearing loss and degeneration, representing ARHL risk.	Detrimental	0.00182815
Ccdc68	Xue et al. 2021	Xue, N., Song, L., Song, Q., Santos-Sacchi, J., Wu, H., & Navaratnam, D. (2021). Genes related to SNPs identified by Genome-wide association studies of age-related hearing loss show restriction to specific cell types in the adult mouse cochlea. Hearing research, 410, 108347. https://doi.org/10.1016/j.heares.2021.108347	1	Mutation	Expressed in cochlea; associated with hair cell stability. Mutations may reduce mechanical function.	Detrimental	0.00182815
Baiap2l2	Xue et al. 2021	Xue, N., Song, L., Song, Q., Santos-Sacchi, J., Wu, H., & Navaratnam, D. (2021). Genes related to SNPs identified by Genome-wide association studies of age-related hearing loss show restriction to specific cell types in the adult mouse cochlea. Hearing research, 410, 108347. https://doi.org/10.1016/j.heares.2021.108347	1	Mutation	Involved in polarity differentiation of developing hair cells. Mutations impair apical structure integrity.	Detrimental	0.00182815
Snap91	Xue et al. 2021	Xue, N., Song, L., Song, Q., Santos-Sacchi, J., Wu, H., & Navaratnam, D. (2021). Genes related to SNPs identified by Genome-wide association studies of age-related hearing loss show restriction to specific cell types in the adult mouse cochlea. Hearing research, 410, 108347. https://doi.org/10.1016/j.heares.2021.108347	1	Mutation	Synaptic endocytosis protein; may regulate auditory neural plasticity. Mutations could impair synaptic function.	Detrimental	0.00182815
Mmp2	Xue et al. 2021	Xue, N., Song, L., Song, Q., Santos-Sacchi, J., Wu, H., & Navaratnam, D. (2021). Genes related to SNPs identified by Genome-wide association studies of age-related hearing loss show restriction to specific cell types in the adult mouse cochlea. Hearing research, 410, 108347. https://doi.org/10.1016/j.heares.2021.108347	1	Mutation	Matrix metalloproteinase regulating extracellular matrix structure in cochlea; mutations may disrupt cellular support.	Detrimental	0.00182815
Pik3r3	Xue et al. 2021	Xue, N., Song, L., Song, Q., Santos-Sacchi, J., Wu, H., & Navaratnam, D. (2021). Genes related to SNPs identified by Genome-wide association studies of age-related hearing loss show restriction to specific cell types in the adult mouse cochlea. Hearing research, 410, 108347. https://doi.org/10.1016/j.heares.2021.108347	1	Mutation	PI3K signaling regulator subunit; affects cochlear survival/proliferation pathways. Mutations may weaken protection.	Detrimental	0.00182815
Arid5b	Xue et al. 2021	Xue, N., Song, L., Song, Q., Santos-Sacchi, J., Wu, H., & Navaratnam, D. (2021). Genes related to SNPs identified by Genome-wide association studies of age-related hearing loss show restriction to specific cell types in the adult mouse cochlea. Hearing research, 410, 108347. https://doi.org/10.1016/j.heares.2021.108347	1	Mutation	Expression linked to cochlear stress responses in some studies; mutations may impair repair capacity.	Detrimental	0.00182815
Nid2	Xue et al. 2021	Xue, N., Song, L., Song, Q., Santos-Sacchi, J., Wu, H., & Navaratnam, D. (2021). Genes related to SNPs identified by Genome-wide association studies of age-related hearing loss show restriction to specific cell types in the adult mouse cochlea. Hearing research, 410, 108347. https://doi.org/10.1016/j.heares.2021.108347	1	Mutation	Basement membrane component protein; mutations may alter cochlear mechanical properties.	Detrimental	0.00182815
Tyr	Xue et al. 2021	Xue, N., Song, L., Song, Q., Santos-Sacchi, J., Wu, H., & Navaratnam, D. (2021). Genes related to SNPs identified by Genome-wide association studies of age-related hearing loss show restriction to specific cell types in the adult mouse cochlea. Hearing research, 410, 108347. https://doi.org/10.1016/j.heares.2021.108347	1	Mutation	Tyrosinase; mutations in aging models impair inner ear melanocyte function and cochlear barrier metabolism.	Detrimental	0.00182815
HSF1	Lee et al. 2021	Lee, Y. Y., Gil, E. S., Jeong, I. H., Kim, H., Jang, J. H., & Choung, Y. H. (2021). Heat Shock Factor 1 Prevents Age-Related Hearing Loss by Decreasing Endoplasmic Reticulum Stress. Cells, 10(9), 2454. https://doi.org/10.3390/cells10092454	1	Upregulation	HSF1 is a heat shock factor regulating cochlear stress responses; its overexpression increases HSPs (e.g., HSP70), delays hair cell degeneration. A validated protective transcription factor in ARHL.	Protective	0.00182815
Clu（Clusterin）	Zhao et al. 2021	Zhao, X., Henderson, H. J., Wang, T., Liu, B., & Li, Y. (2021). Deletion of Clusterin Protects Cochlear Hair Cells against Hair Cell Aging and Ototoxicity. Neural plasticity, 2021, 9979157. https://doi.org/10.1155/2021/9979157	1	Deletion	Clusterin is a secreted chaperone protein involved in apoptosis, inflammation, and the clearance of damaged cells. In certain models, its high expression is associated with chronic inflammation and cellular damage, while its deletion can alleviate chronic cochlear stress responses, suggesting a potential protective role.	Protective	0.00182815
Keap1	Oishi et al. 2020	Oishi, T., Matsumaru, D., Ota, N., Kitamura, H., Zhang, T., Honkura, Y., Katori, Y., & Motohashi, H. (2020). Activation of the NRF2 pathway in Keap1-knockdown mice attenuates progression of age-related hearing loss. NPJ aging and mechanisms of disease, 6(1), 14. https://doi.org/10.1038/s41514-020-00053-4	1	Downregulation	Keap1 is an inhibitory regulator of Nrf2, normally restraining antioxidant responses. Its downregulation releases Nrf2 inhibition, enhancing cochlear antioxidant stress defenses. This is considered a classic protective mechanism in age-related hearing loss (ARHL).	Protective	0.00182815
Pou4f3	Zhu et al. 2020	Zhu, G. J., Gong, S., Ma, D. B., Tao, T., He, W. Q., Zhang, L., Wang, F., Qian, X. Y., Zhou, H., Fan, C., Wang, P., Chen, X., Zhao, W., Sun, J., Chen, H., Wang, Y., Gao, X., Zuo, J., Zhu, M. S., Gao, X., … Wan, G. (2020). Aldh inhibitor restores auditory function in a mouse model of human deafness. PLoS genetics, 16(9), e1009040. https://doi.org/10.1371/journal.pgen.1009040	1	Mutation	Pou4f3 is a transcription factor essential for cochlear hair cell survival. Mutations—such as 8 bp deletions or point mutations—can lead to defective hair cell development or degeneration, making it one of the highly pathogenic genes commonly implicated in ARHL.	Detrimental	0.00182815
Arl6	Zheng et al. 2020	Zheng, Q. Y., Kui, L., Xu, F., Zheng, T., Li, B., McCarty, M., Sun, Z., Zhang, A., Liu, L., Starlard-Davenport, A., Stepanyan, R., Hu, B. H., & Lu, L. (2020). An Age-Related Hearing Protection Locus on Chromosome 16 of BXD Strain Mice. Neural plasticity, 2020, 8889264. https://doi.org/10.1155/2020/8889264	1	Mutation	Arl6 is a member of the small GTPase family, involved in regulating mitochondrial and ciliary functions. Some studies suggest that its variants enhance cellular adaptability and stress resistance, indicating potential cochlear protection in aging contexts.	Protective	0.00182815
Epha3	Zheng et al. 2020	Zheng, Q. Y., Kui, L., Xu, F., Zheng, T., Li, B., McCarty, M., Sun, Z., Zhang, A., Liu, L., Starlard-Davenport, A., Stepanyan, R., Hu, B. H., & Lu, L. (2020). An Age-Related Hearing Protection Locus on Chromosome 16 of BXD Strain Mice. Neural plasticity, 2020, 8889264. https://doi.org/10.1155/2020/8889264	1	Mutation	EphA3 is a receptor tyrosine kinase that regulates neural connectivity and cell survival signaling. Mutations may alter inflammatory responses or neural excitability thresholds, exhibiting a protective trend under specific conditions.	Protective	0.00182815
Npr1（GC-A）	Marchetta et al. 2020	Marchetta, P., Möhrle, D., Eckert, P., Reimann, K., Wolter, S., Tolone, A., Lang, I., Wolters, M., Feil, R., Engel, J., Paquet-Durand, F., Kuhn, M., Knipper, M., & Rüttiger, L. (2020). Guanylyl Cyclase A/cGMP Signaling Slows Hidden, Age- and Acoustic Trauma-Induced Hearing Loss. Frontiers in aging neuroscience, 12, 83. https://doi.org/10.3389/fnagi.2020.00083	1	Deletion	Npr1 encodes the natriuretic peptide receptor GC-A, which regulates cochlear blood flow, ion homeostasis, and anti-fibrotic responses. Its deletion may impair inner ear metabolic regulation, resulting in cochlear structural and functional damage—making it a potential mechanism in ARHL.	Detrimental	0.00182815
Dclk1	Ingham et al. 2020	Ingham, N. J., Rook, V., Di Domenico, F., James, E., Lewis, M. A., Girotto, G., Buniello, A., & Steel, K. P. (2020). Functional analysis of candidate genes from genome-wide association studies of hearing. Hearing research, 387, 107879. https://doi.org/10.1016/j.heares.2019.107879	1	Downregulation	Dclk1 is a microtubule-associated kinase involved in neuroplasticity and axonal development. Reduced expression in the cochlea or auditory pathways may weaken neural repair capacity and trigger degenerative changes.	Detrimental	0.00182815
A430005L14Rik	Ingham et al. 2020	Ingham, N. J., Rook, V., Di Domenico, F., James, E., Lewis, M. A., Girotto, G., Buniello, A., & Steel, K. P. (2020). Functional analysis of candidate genes from genome-wide association studies of hearing. Hearing research, 387, 107879. https://doi.org/10.1016/j.heares.2019.107879	1	NA	This entry refers to a gene predicted or validated only in mice or non-human models, lacking a standardized human gene counterpart.	NA	0.00182815
ERBB4	Zhang et al. 2020	Zhang, Y. M., Yang, Z. D., & Yu, Y. F. (2020). Effect of neuregulin-1 on the auditory cortex in adult C57BL/6J mice. Iranian journal of basic medical sciences, 23(3), 362–367. https://doi.org/10.22038/IJBMS.2020.33656.8026	1	Downregulation	A major receptor for Neuregulin-1 (NRG1), playing a crucial role in neural development and synaptic maintenance in the auditory system. Its downregulation impairs NRG1 signaling, leading to reduced neuroplasticity.	Detrimental	0.00182815
Fat-1	Honkura et al. 2019	Honkura, Y., Suzuki, J., Sakayori, N., Inada, H., Kawase, T., Katori, Y., & Osumi, N. (2019). Effects of enriched endogenous omega-3 fatty acids on age-related hearing loss in mice. BMC research notes, 12(1), 768. https://doi.org/10.1186/s13104-019-4809-8	1	NA	This refers to a transgenic element introduced from non-human sources, typically used as an experimental genetic tool rather than a native human gene.	NA	0.00182815
Cmah	Zhang et al. 2019	Zhang, J., Wang, N., & Xu, A. (2019). Cmah deficiency may lead to age-related hearing loss by influencing miRNA-PPAR mediated signaling pathway. PeerJ, 7, e6856. https://doi.org/10.7717/peerj.6856	1	Deletion	Cmah encodes an enzyme involved in sialic acid synthesis, regulating sialylation and glycosylation on the cell surface. In mouse models, its deletion is closely linked to stria vascularis degeneration, metabolic dysfunction, and hearing loss, making it a potential mechanism in ARHL.	Detrimental	0.00182815
NQO1	Li et al. 2018	Li, Y., Zhao, X., Hu, Y., Sun, H., He, Z., Yuan, J., Cai, H., Sun, Y., Huang, X., Kong, W., & Kong, W. (2018). Age-associated decline in Nrf2 signaling and associated mtDNA damage may be involved in the degeneration of the auditory cortex: Implications for central presbycusis. International journal of molecular medicine, 42(6), 3371–3385. https://doi.org/10.3892/ijmm.2018.3907	1	Downregulation	NQO1 is a downstream antioxidant enzyme in the Nrf2 pathway. Its reduced expression weakens the capacity to clear reactive oxygen species, accelerating cochlear degenerative changes.	Detrimental	0.00182815
HMOX1（HO-1）	Li et al. 2018	Li, Y., Zhao, X., Hu, Y., Sun, H., He, Z., Yuan, J., Cai, H., Sun, Y., Huang, X., Kong, W., & Kong, W. (2018). Age-associated decline in Nrf2 signaling and associated mtDNA damage may be involved in the degeneration of the auditory cortex: Implications for central presbycusis. International journal of molecular medicine, 42(6), 3371–3385. https://doi.org/10.3892/ijmm.2018.3907	1	Downregulation	Encodes heme oxygenase-1, a cellular stress-protective factor involved in anti-inflammatory and antioxidant responses. Its downregulation is strongly associated with cochlear damage.	Detrimental	0.00182815
MCOLN3（Trpml3）	Wiwatpanit et al. 2018	Wiwatpanit, T., Remis, N. N., Ahmad, A., Zhou, Y., Clancy, J. C., Cheatham, M. A., & García-Añoveros, J. (2018). Codeficiency of Lysosomal Mucolipins 3 and 1 in Cochlear Hair Cells Diminishes Outer Hair Cell Longevity and Accelerates Age-Related Hearing Loss. The Journal of neuroscience : the official journal of the Society for Neuroscience, 38(13), 3177–3189. https://doi.org/10.1523/JNEUROSCI.33…	1	Deletion	Part of the transient receptor potential (TRP) channel family, it contributes to inner ear ion homeostasis and lysosomal function. Deletion can cause metabolic dysfunction in cochlear cells.	Detrimental	0.00182815
MCOLN1（Trpml1）	Wiwatpanit et al. 2018	Wiwatpanit, T., Remis, N. N., Ahmad, A., Zhou, Y., Clancy, J. C., Cheatham, M. A., & García-Añoveros, J. (2018). Codeficiency of Lysosomal Mucolipins 3 and 1 in Cochlear Hair Cells Diminishes Outer Hair Cell Longevity and Accelerates Age-Related Hearing Loss. The Journal of neuroscience : the official journal of the Society for Neuroscience, 38(13), 3177–3189. https://doi.org/10.1523/JNEUROSCI.33…	1	Deletion	Functions synergistically with Trpml3 to regulate lysosomal calcium signaling and stress clearance. Mice with dual deletions show aggravated cochlear degeneration and more severe hearing loss.	Detrimental	0.00182815
HMGN3	Owens et al. 2008	Owens, K. N., Santos, F., Roberts, B., Linbo, T., Coffin, A. B., Knisely, A. J., Simon, J. A., Rubel, E. W., & Raible, D. W. (2008). Identification of genetic and chemical modulators of zebrafish mechanosensory hair cell death. PLoS genetics, 4(2), e1000020. https://doi.org/10.1371/journal.pgen.1000020	1	Mutation	HMGN3 is a chromatin structural regulator. Functional mutations increase cochlear hair cell sensitivity to ototoxic agents like cisplatin, enhancing apoptotic susceptibility.	Detrimental	0.00182815
PIK3R1	Zhang et al. 2014	Zhang, Q., Liu, H., Soukup, G. A., & He, D. Z. (2014). Identifying microRNAs involved in aging of the lateral wall of the cochlear duct. PloS one, 9(11), e112857. https://doi.org/10.1371/journal.pone.0112857	1	Downregulation	A regulatory factor upstream of the PI3K/Akt signaling pathway, suppressed by miR-145. Its inhibition weakens cell survival and antioxidant responses.	Detrimental	0.00182815
PTEN	Zhang et al. 2013	Zhang, Q., Liu, H., McGee, J., Walsh, E. J., Soukup, G. A., & He, D. Z. (2013). Identifying microRNAs involved in degeneration of the organ of corti during age-related hearing loss. PloS one, 8(4), e62786. https://doi.org/10.1371/journal.pone.0062786	1	Upregulation	Downregulation of miR-181a lifts inhibition on PTEN, leading to PTEN upregulation. This disrupts Akt/mTOR signaling, suppresses autophagy, and accelerates hair cell degeneration.	Detrimental	0.00182815
SIRT5	Takumida et al. 2016	Takumida, M., Takumida, H., Katagiri, Y., & Anniko, M. (2016). Localization of sirtuins (SIRT1-7) in the aged mouse inner ear. Acta oto-laryngologica, 136(2), 120–131. https://doi.org/10.3109/00016489.2015.1093172	1	Downregulation	Reduced expression leads to imbalance in mitochondrial deacetylation regulation, contributing to cochlear functional decline.	Detrimental	0.00182815
SIRT2	Takumida et al. 2016	Takumida, M., Takumida, H., Katagiri, Y., & Anniko, M. (2016). Localization of sirtuins (SIRT1-7) in the aged mouse inner ear. Acta oto-laryngologica, 136(2), 120–131. https://doi.org/10.3109/00016489.2015.1093172	1	Upregulation	Involved in microtubule regulation and oxidative stress defense, playing a role in maintaining cochlear cellular integrity.	Protective	0.00182815
SIRT4	Takumida et al. 2016	Takumida, M., Takumida, H., Katagiri, Y., & Anniko, M. (2016). Localization of sirtuins (SIRT1-7) in the aged mouse inner ear. Acta oto-laryngologica, 136(2), 120–131. https://doi.org/10.3109/00016489.2015.1093172	1	Upregulation	Plays a protective role in the regulation of mitochondrial energy metabolism.	Protective	0.00182815
SESN2	Zhang et al. 2017	Zhang, C., Sun, W., Li, J., Xiong, B., Frye, M. D., Ding, D., Salvi, R., Kim, M. J., Someya, S., & Hu, B. H. (2017). Loss of sestrin 2 potentiates the early onset of age-related sensory cell degeneration in the cochlea. Neuroscience, 361, 179–191. https://doi.org/10.1016/j.neuroscience.2017.08.015	1	Deletion	Encodes Sestrin 2, which helps eliminate reactive oxygen species (ROS) and inhibits the p38/JNK MAPK stress pathway. Its deletion leads to elevated oxidative stress and apoptosis of hair cells and neurons, thereby promoting hearing degeneration.	Detrimental	0.00182815
MIF	Zhang et al. 2017	Zhang, W., Zheng, J., Meng, J., Neng, L., Chen, X., & Qin, Z. (2017). Macrophage migration inhibitory factor knockdown inhibit viability and induce apoptosis of PVM/Ms. Molecular medicine reports, 16(6), 8643–8648. https://doi.org/10.3892/mmr.2017.7684	1	Downregulation	Encodes a factor that regulates cochlear immune homeostasis. Downregulation suppresses proliferation of perivascular macrophage-like melanocytes (PVM/Ms) and induces apoptosis, impairing repair capacity and accelerating hearing loss.	Detrimental	0.00182815
IL4	Iwai et al. 2008	Iwai, H., Baba, S., Omae, M., Lee, S., Yamashita, T., & Ikehara, S. (2008). Maintenance of systemic immune functions prevents accelerated presbycusis. Brain research, 1208, 8–16. https://doi.org/10.1016/j.brainres.2008.02.069	1	Upregulation	An anti-inflammatory cytokine. Upregulation can suppress immune activation and tissue damage in the cochlea, slowing the progression of hearing loss.	Protective	0.00182815
IL10	Iwai et al. 2008	Iwai, H., Baba, S., Omae, M., Lee, S., Yamashita, T., & Ikehara, S. (2008). Maintenance of systemic immune functions prevents accelerated presbycusis. Brain research, 1208, 8–16. https://doi.org/10.1016/j.brainres.2008.02.069	1	Upregulation	An anti-inflammatory cytokine. Its upregulation helps stabilize the cochlear immune microenvironment and reduces cellular death.	Protective	0.00182815
TGFB1	Iwai et al. 2008	Iwai, H., Baba, S., Omae, M., Lee, S., Yamashita, T., & Ikehara, S. (2008). Maintenance of systemic immune functions prevents accelerated presbycusis. Brain research, 1208, 8–16. https://doi.org/10.1016/j.brainres.2008.02.069	1	Upregulation	Regulates immunity and cellular repair. Upregulation suppresses inflammatory responses and helps protect cochlear structure and function.	Protective	0.00182815
MCAT	Someya et al. 2010	Someya, S., & Prolla, T. A. (2010). Mitochondrial oxidative damage and apoptosis in age-related hearing loss. Mechanisms of ageing and development, 131(7-8), 480–486. https://doi.org/10.1016/j.mad.2010.04.006	1	Upregulation	Encodes mitochondrial catalase, enhancing ROS clearance capacity. Overexpression significantly reduces hair cell and neuron apoptosis, thereby delaying the progression of hearing decline.	Protective	0.00182815
GRIA1	Schwartz et al. 2002	Schwartz, I. R., Keh, A., & Hsu, G. (2002). Morphology, GluR1 and GRIP-C localization differ in octopus cells of C57BL6 and B6Cast mice. Hearing research, 171(1-2), 1–12. https://doi.org/10.1016/s0378-5955(01)00396-3	1	Downregulation	Encodes the GluR1 subunit of the AMPA receptor. Reduced expression weakens excitatory synaptic transmission and synaptic plasticity, contributing to age-related auditory functional decline.	Detrimental	0.00182815
GRIP1	Schwartz et al. 2002	Schwartz, I. R., Keh, A., & Hsu, G. (2002). Morphology, GluR1 and GRIP-C localization differ in octopus cells of C57BL6 and B6Cast mice. Hearing research, 171(1-2), 1–12. https://doi.org/10.1016/s0378-5955(01)00396-3	1	Downregulation	Regulates AMPA receptor anchoring and synaptic stability. Decline in its expression or localization function weakens synaptic architecture and neural plasticity in the cochlea.	Detrimental	0.00182815
GGT1	Ding et al. 2016	Ding, D., Jiang, H., Chen, G. D., Longo-Guess, C., Muthaiah, V. P., Tian, C., Sheppard, A., Salvi, R., & Johnson, K. R. (2016). N-acetyl-cysteine prevents age-related hearing loss and the progressive loss of inner hair cells in γ-glutamyl transferase 1 deficient mice. Aging, 8(4), 730–750. https://doi.org/10.18632/aging.100927	1	Deletion	Regulates glutathione metabolism. Its deletion impairs antioxidant defense, causing progressive apoptosis of inner hair cells and promoting ARHL. The antioxidant NAC can partially reverse the oxidative pathway damage caused by GGT1 loss.	Detrimental	0.00182815
IFI47	D'Souza et al. 2008	D'Souza, M., Zhu, X., & Frisina, R. D. (2008). Novel approach to select genes from RMA normalized microarray data using functional hearing tests in aging mice. Journal of neuroscience methods, 171(2), 279–287. https://doi.org/10.1016/j.jneumeth.2008.02.022	1	Upregulation	Activates immune responses, triggering inflammatory degeneration and aging of central cochlear structures.	Detrimental	0.00182815
C1QB	D'Souza et al. 2008	D'Souza, M., Zhu, X., & Frisina, R. D. (2008). Novel approach to select genes from RMA normalized microarray data using functional hearing tests in aging mice. Journal of neuroscience methods, 171(2), 279–287. https://doi.org/10.1016/j.jneumeth.2008.02.022	1	Upregulation	Cooperatively involved in complement complex activation, driving age-related inflammatory damage in the cochlea.	Detrimental	0.00182815
C1QC	D'Souza et al. 2008	D'Souza, M., Zhu, X., & Frisina, R. D. (2008). Novel approach to select genes from RMA normalized microarray data using functional hearing tests in aging mice. Journal of neuroscience methods, 171(2), 279–287. https://doi.org/10.1016/j.jneumeth.2008.02.022	1	Upregulation	Promotes immune responses and cochlear tissue degeneration, contributing to hearing loss with age.	Detrimental	0.00182815
UQCRFS1	D'Souza et al. 2008	D'Souza, M., Zhu, X., & Frisina, R. D. (2008). Novel approach to select genes from RMA normalized microarray data using functional hearing tests in aging mice. Journal of neuroscience methods, 171(2), 279–287. https://doi.org/10.1016/j.jneumeth.2008.02.022	1	Downregulation	A critical subunit of mitochondrial complex III. Its downregulation leads to impaired energy metabolism and neuronal degeneration.	Detrimental	0.00182815
NDUFB11	D'Souza et al. 2008	D'Souza, M., Zhu, X., & Frisina, R. D. (2008). Novel approach to select genes from RMA normalized microarray data using functional hearing tests in aging mice. Journal of neuroscience methods, 171(2), 279–287. https://doi.org/10.1016/j.jneumeth.2008.02.022	1	Downregulation	A subunit of mitochondrial complex I. Downregulation impairs electron transport and cellular energy production.	Detrimental	0.00182815
COX6C	D'Souza et al. 2008	D'Souza, M., Zhu, X., & Frisina, R. D. (2008). Novel approach to select genes from RMA normalized microarray data using functional hearing tests in aging mice. Journal of neuroscience methods, 171(2), 279–287. https://doi.org/10.1016/j.jneumeth.2008.02.022	1	Downregulation	A subunit of mitochondrial complex IV. Reduced expression causes oxidative phosphorylation disruption and decline in neural function.	Detrimental	0.00182815
S1PR2	Potter et al. 2016	Potter, P. K., Bowl, M. R., Jeyarajan, P., Wisby, L., Blease, A., Goldsworthy, M. E., Simon, M. M., Greenaway, S., Michel, V., Barnard, A., Aguilar, C., Agnew, T., Banks, G., Blake, A., Chessum, L., Dorning, J., Falcone, S., Goosey, L., Harris, S., Haynes, A., … Brown, S. D. (2016). Novel gene function revealed by mouse mutagenesis screens for models of age-related disease. Nature communications,…	1	Mutation	Regulates spiral ligament function and endolymphatic homeostasis. Mutations disturb inner ear ion balance, resulting in early-onset hearing impairment.	Detrimental	0.00182815
RET	Ohgami et al. 2012	Ohgami, N., Ida-Eto, M., Sakashita, N., Sone, M., Nakashima, T., Tabuchi, K., Hoshino, T., Shimada, A., Tsuzuki, T., Yamamoto, M., Sobue, G., Jijiwa, M., Asai, N., Hara, A., Takahashi, M., & Kato, M. (2012). Partial impairment of c-Ret at tyrosine 1062 accelerates age-related hearing loss in mice. Neurobiology of aging, 33(3), 626.e25–626.e6.26E34. https://doi.org/10.1016/j.neurobiolaging.2011.04…	1	Mutation	Encodes a neurotrophic factor receptor. The Y1062F point mutation disrupts key signaling pathways, weakening cochlear neuron survival and function, thereby accelerating hearing loss.	Detrimental	0.00182815
EPS8L2	Furness et al. 2013	Furness, D. N., Johnson, S. L., Manor, U., Rüttiger, L., Tocchetti, A., Offenhauser, N., Olt, J., Goodyear, R. J., Vijayakumar, S., Dai, Y., Hackney, C. M., Franz, C., Di Fiore, P. P., Masetto, S., Jones, S. M., Knipper, M., Holley, M. C., Richardson, G. P., Kachar, B., & Marcotti, W. (2013). Progressive hearing loss and gradual deterioration of sensory hair bundles in the ears of mice lacking th…	1	Deletion	Loss of function destabilizes the cytoskeletal structure at the apex of hair cells, particularly stereocilia, leading to progressive hearing loss.	Detrimental	0.00182815
VDR	Zou et al. 2008	Zou, J., Minasyan, A., Keisala, T., Zhang, Y., Wang, J. H., Lou, Y. R., Kalueff, A., Pyykkö, I., & Tuohimaa, P. (2008). Progressive hearing loss in mice with a mutated vitamin D receptor gene. Audiology & neuro-otology, 13(4), 219–230. https://doi.org/10.1159/000115431	1	Deletion	Encodes the vitamin D receptor. Its deletion accelerates degenerative changes in the cochlea and induces sensorineural presbycusis, potentially through dysregulated calcium homeostasis and impaired neuroprotection.	Detrimental	0.00182815
CACNA1H	Yu et al. 2016	Yu, Y. F., Wu, W. Y., Xiao, G. S., Ling, H. Y., & Pan, C. (2016). Protection of the cochlear hair cells in adult C57BL/6J mice by T-type calcium channel blockers. Experimental and therapeutic medicine, 11(3), 1039–1044. https://doi.org/10.3892/etm.2016.2970	1	Upregulation	Encodes the CaV3.2 T-type calcium channel. Its upregulation can reduce excessive intracellular Ca²⁺ influx, decrease free radical production, and protect outer hair cell (OHC) structure and function.	Protective	0.00182815
CACNA1I	Yu et al. 2016	Yu, Y. F., Wu, W. Y., Xiao, G. S., Ling, H. Y., & Pan, C. (2016). Protection of the cochlear hair cells in adult C57BL/6J mice by T-type calcium channel blockers. Experimental and therapeutic medicine, 11(3), 1039–1044. https://doi.org/10.3892/etm.2016.2970	1	Upregulation	Encodes the CaV3.3 T-type calcium channel. Its upregulation exhibits antioxidant effects, delays OHC degeneration, and shows protective features in animal models of ARHL.	Protective	0.00182815
CHRNB2	Bao et al. 2005	Bao, J., Lei, D., Du, Y., Ohlemiller, K. K., Beaudet, A. L., & Role, L. W. (2005). Requirement of nicotinic acetylcholine receptor subunit beta2 in the maintenance of spiral ganglion neurons during aging. The Journal of neuroscience : the official journal of the Society for Neuroscience, 25(12), 3041–3045. https://doi.org/10.1523/JNEUROSCI.5277-04.2005	1	Deletion	Encodes the β2 subunit of nicotinic acetylcholine receptors. Its deletion disrupts cholinergic signaling, impairs spiral ganglion maintenance, and promotes threshold elevation and neural degeneration, thereby accelerating the progression of presbycusis.	Detrimental	0.00182815
Nrp1	Salehi et al. 2017	Salehi, P., Ge, M. X., Gundimeda, U., Michelle Baum, L., Lael Cantu, H., Lavinsky, J., Tao, L., Myint, A., Cruz, C., Wang, J., Nikolakopoulou, A. M., Abdala, C., Kelley, M. W., Ohyama, T., Coate, T. M., & Friedman, R. A. (2017). Role of Neuropilin-1/Semaphorin-3A signaling in the functional and morphological integrity of the cochlea. PLoS genetics, 13(10), e1007048. https://doi.org/10.1371/journa…	1	Deletion	Encodes a neural guidance receptor. Deletion leads to spiral ganglion maldevelopment and cochlear microvascular dilation, contributing to hearing loss. Its function depends on SEMA3A-mediated axon repulsion and synaptic maturation.	Detrimental	0.00182815
SEMA3A	Salehi et al. 2017	Salehi, P., Ge, M. X., Gundimeda, U., Michelle Baum, L., Lael Cantu, H., Lavinsky, J., Tao, L., Myint, A., Cruz, C., Wang, J., Nikolakopoulou, A. M., Abdala, C., Kelley, M. W., Ohyama, T., Coate, T. M., & Friedman, R. A. (2017). Role of Neuropilin-1/Semaphorin-3A signaling in the functional and morphological integrity of the cochlea. PLoS genetics, 13(10), e1007048. https://doi.org/10.1371/journa…	1	NA	Sema3a induces axonal repulsion via Nrp1-dependent signaling, which regulates cochlear neural pathfinding and synaptic maturation.	NA	0.00182815
FBXO2	Nelson et al. 2007	Nelson, R. F., Glenn, K. A., Zhang, Y., Wen, H., Knutson, T., Gouvion, C. M., Robinson, B. K., Zhou, Z., Yang, B., Smith, R. J., & Paulson, H. L. (2007). Selective cochlear degeneration in mice lacking the F-box protein, Fbx2, a glycoprotein-specific ubiquitin ligase subunit. The Journal of neuroscience : the official journal of the Society for Neuroscience, 27(19), 5163–5171. https://doi.org/10.…	1	Deletion	Encodes an F-box protein involved in the ubiquitin-mediated degradation of high-mannose glycoproteins in the cochlea. Deletion causes protein accumulation and degeneration of epithelial supporting cells and spiral ganglion neurons, accelerating hearing deterioration.	Detrimental	0.00182815
HTR2B	Tadros et al. 2007	Tadros, S. F., D'Souza, M., Zettel, M. L., Zhu, X., Lynch-Erhardt, M., & Frisina, R. D. (2007). Serotonin 2B receptor: upregulated with age and hearing loss in mouse auditory system. Neurobiology of aging, 28(7), 1112–1123. https://doi.org/10.1016/j.neurobiolaging.2006.05.021	1	Upregulation	Encodes the 5-HT2B serotonin receptor, whose expression increases with age. Upregulation induces IL-6 and TNF-α expression, leading to inner ear and central microvascular dysfunction, promoting degeneration in the cochlea and inferior colliculus, and exacerbating presbycusis.	Detrimental	0.00182815
DUSP1	Celaya et al. 2017	Celaya, A. M., Bermúdez-Muñoz, J. M., & Varela-Nieto, I. (2017). The role of dual phosphatase MKP1 in progressive hearing loss.	1	Upregulation	Encodes MKP1, a negative regulator of the MAPK pathway. It reduces inner ear inflammation and apoptosis, protecting vascular structures and auditory cells.	Detrimental	0.00182815
MT-ND4	Yin et al. 2007	Yin, S., Yu, Z., Sockalingam, R., Bance, M., Sun, G., & Wang, J. (2007). The role of mitochondrial DNA large deletion for the development of presbycusis in Fischer 344 rats. Neurobiology of disease, 27(3), 370–377. https://doi.org/10.1016/j.nbd.2007.06.006	1	Downregulation	A subunit of mitochondrial complex I. Its downregulation or loss impairs energy metabolism and increases oxidative stress, contributing to hearing loss progression.	Detrimental	0.00182815
CBS	Chen et al. 2017	Chen, X., Zhao, X., Cai, H., Sun, H., Hu, Y., Huang, X., Kong, W., & Kong, W. (2017). The role of sodium hydrosulfide in attenuating the aging process via PI3K/AKT and CaMKKβ/AMPK pathways. Redox biology, 12, 987–1003. https://doi.org/10.1016/j.redox.2017.04.031	1	Upregulation	Encodes a key enzyme in hydrogen sulfide (H₂S) synthesis. Its upregulation enhances anti-inflammatory and antioxidant defenses, protecting the cochlea from degenerative damage.	Protective	0.00182815
TSC1	Fu et al. 2018	Fu, X., Sun, X., Zhang, L., Jin, Y., Chai, R., Yang, L., Zhang, A., Liu, X., Bai, X., Li, J., Wang, H., & Gao, J. (2018). Tuberous sclerosis complex-mediated mTORC1 overactivation promotes age-related hearing loss. The Journal of clinical investigation, 128(11), 4938–4955. https://doi.org/10.1172/JCI98058	1	Deletion	Encodes a negative regulatory protein. Its deletion leads to mTORC1 overactivation, promoting spiral ganglion cell damage and hearing deterioration.	Detrimental	0.00182815
CISD2	Chen et al. 2024	Chen, H. K., Wang, Y. H., Lei, C. S., Guo, Y. R., Tang, M. C., Tsai, T. F., Chen, Y. F., & Wang, C. H. (2024). Loss of Cisd2 Exacerbates the Progression of Age-Related Hearing Loss. Aging and disease, 16(4), 2468–2482. https://doi.org/10.14336/AD.2024.1036	1	Deletion	Encodes an iron-sulfur protein that regulates mitochondrial function and calcium homeostasis. Loss of ISCU disrupts cochlear cellular energy metabolism and accelerates degenerative changes, contributing to age-related hearing loss.	Detrimental	0.00182815
ELAVL1	Guo et al. 2025	Guo, S., Cao, J., Hong, G., Song, Y., Xia, M., Li, P., Yuan, W., Xiao, Y., Sun, G., Liu, S., Cao, S., Qi, J., Bi, X., Liu, Z., Wu, Y., Li, W., Zhao, X., Gao, J., Chai, R., & Fu, X. (2025). mRNA metabolism regulator human antigen R (HuR) regulates age-related hearing loss in aged mice. Nature aging, 5(5), 848–867. https://doi.org/10.1038/s43587-025-00860-y	1	Deletion	Encodes HuR, an RNA-binding protein. Deletion weakens RNA stability regulation, promoting cellular stress and degenerative injury.	Detrimental	0.00182815
YAP1	Kouga et al. 2025	Kouga, T., Miwa, T., Wei, F. Y., Sunami, K., & Tomizawa, K. (2025). Mitochonic acid 5 mitigates age-related hearing loss progression by targeting defective 2-methylthiolation in mitochondrial transfer RNAs. Frontiers in cellular neuroscience, 19, 1541347. https://doi.org/10.3389/fncel.2025.1541347	1	Activation	Promotes inner ear cell survival and repair, helping to alleviate hearing damage.	Protective	0.00182815
YTHDC1	Lai et al. 2025	Lai, Y., Su, B., Wang, X., Zeng, C., Chu, H., Zhou, L., & Bing, D. (2025). Transcriptomic analysis reveals the function of m6A regulators in aged cochlea. Brazilian journal of otorhinolaryngology, 91(3), 101578. https://doi.org/10.1016/j.bjorl.2025.101578	1	Upregulation	An m⁶A RNA methylation recognition protein involved in RNA splicing and immune pathway regulation. A potential modulator in ARHL, though specific mechanisms require further investigation.	NA	0.00182815
THAP11	Wei et al. 2025	Wei, Y., Zhang, Y., Cao, W., Cheng, N., Xiao, Y., Zhu, Y., Xu, Y., Zhang, L., Guo, L., Song, J., Sha, S. H., Shao, B., Ma, F., Yang, J., Ying, Z., He, Z., Chai, R., Fang, Q., & Yang, J. (2025). RONIN/HCF1-TFEB Axis Protects Against D-Galactose-Induced Cochlear Hair Cell Senescence Through Autophagy Activation. Advanced science (Weinheim, Baden-Wurttemberg, Germany), e2407880. Advance online publi…	1	NA	A transcription factor that regulates cellular metabolism and autophagy. Its exact role in ARHL remains unclear.	NA	0.00182815
HCFC1	Wei et al. 2025	Wei, Y., Zhang, Y., Cao, W., Cheng, N., Xiao, Y., Zhu, Y., Xu, Y., Zhang, L., Guo, L., Song, J., Sha, S. H., Shao, B., Ma, F., Yang, J., Ying, Z., He, Z., Chai, R., Fang, Q., & Yang, J. (2025). RONIN/HCF1-TFEB Axis Protects Against D-Galactose-Induced Cochlear Hair Cell Senescence Through Autophagy Activation. Advanced science (Weinheim, Baden-Wurttemberg, Germany), e2407880. Advance online publi…	1	NA	A transcriptional coactivator. Current research lacks specific evidence linking it to ARHL.	NA	0.00182815
TFEB	Wei et al. 2025	Wei, Y., Zhang, Y., Cao, W., Cheng, N., Xiao, Y., Zhu, Y., Xu, Y., Zhang, L., Guo, L., Song, J., Sha, S. H., Shao, B., Ma, F., Yang, J., Ying, Z., He, Z., Chai, R., Fang, Q., & Yang, J. (2025). RONIN/HCF1-TFEB Axis Protects Against D-Galactose-Induced Cochlear Hair Cell Senescence Through Autophagy Activation. Advanced science (Weinheim, Baden-Wurttemberg, Germany), e2407880. Advance online publi…	1	NA	Promotes autophagy and cellular homeostasis. Potential cochlear protective effects, though further experimental validation is needed.	Protective	0.00182815
GDF6	Liu et al. 2025	Liu, J., Peng, H., Liu, Y., Li, C., & Xie, W. (2025). Therapeutic Effects of GDF6-Overexpressing Mesenchymal Stem Cells through Upregulation of the GDF15/SIRT1 Axis in Age-Related Hearing Loss. Frontiers in bioscience (Landmark edition), 30(1), 26179. https://doi.org/10.31083/FBL26179	1	Upregulation	Promotes cell repair and growth, with potential protective effects on cochlear structures.	Protective	0.00182815
GDF15	Liu et al. 2025	Liu, J., Peng, H., Liu, Y., Li, C., & Xie, W. (2025). Therapeutic Effects of GDF6-Overexpressing Mesenchymal Stem Cells through Upregulation of the GDF15/SIRT1 Axis in Age-Related Hearing Loss. Frontiers in bioscience (Landmark edition), 30(1), 26179. https://doi.org/10.31083/FBL26179	1	Upregulation	Functions in anti-inflammatory and antioxidant defense. Regulates cellular stress responses and protects cochlear cells from damage.	Protective	0.00182815
MIR204	Hu et al. 2024	Hu, Y., Luo, X., Chen, H., Ke, J., Feng, M., & Yuan, W. (2024). MiR-204-5p regulates SIRT1 to promote the endoplasmic reticulum stress-induced apoptosis of inner ear cells in C57BL/6 mice with hearing loss. PloS one, 19(11), e0309892. https://doi.org/10.1371/journal.pone.0309892	1	Upregulation	Inhibits SIRT1 expression, promotes oxidative stress and cellular aging, and accelerates the progression of age-related hearing loss (ARHL).	Detrimental	0.00182815
GIPC3	Attanasio et al. 2025	Attanasio, C., Palladino, A., Giaquinto, D., Scavizzi, F., Raspa, M., Peres, C., Anastasio, C., Scocco, P., Lucini, C., de Girolamo, P., D'Angelo, L., & De Felice, E. (2025). Morphological phenotyping of the aging cochlea in inbred C57BL/6N and outbred CD1 mouse strains. Aging cell, 24(1), e14362. https://doi.org/10.1111/acel.14362	1	Downregulation	Involved in signal transduction. Reduced expression impairs auditory cell function.	Detrimental	0.00182815
NEFH	Attanasio et al. 2025	Attanasio, C., Palladino, A., Giaquinto, D., Scavizzi, F., Raspa, M., Peres, C., Anastasio, C., Scocco, P., Lucini, C., de Girolamo, P., D'Angelo, L., & De Felice, E. (2025). Morphological phenotyping of the aging cochlea in inbred C57BL/6N and outbred CD1 mouse strains. Aging cell, 24(1), e14362. https://doi.org/10.1111/acel.14362	1	Downregulation	A neuronal cytoskeletal protein. Decreased expression compromises the stability of nerve fibers.	Detrimental	0.00182815
ENPP2	Zhang et al. 2024	Zhang, J., Xiang, L., Sun, W., Feng, M., Chen, Z., Mo, H., Ma, H., Yang, L., Kuang, S., Hu, Y., Guo, J., Li, Y., & Yuan, W. (2024). Single cell RNA sequencing provides novel cellular transcriptional profiles and underlying pathogenesis of presbycusis. BMC medical genomics, 17(1), 237. https://doi.org/10.1186/s12920-024-02001-7	1	Upregulation	Participates in lipid signaling pathways. Its functional role in ARHL remains to be clarified.	NA	0.00182815
SAA3	Zhang et al. 2024	Zhang, J., Xiang, L., Sun, W., Feng, M., Chen, Z., Mo, H., Ma, H., Yang, L., Kuang, S., Hu, Y., Guo, J., Li, Y., & Yuan, W. (2024). Single cell RNA sequencing provides novel cellular transcriptional profiles and underlying pathogenesis of presbycusis. BMC medical genomics, 17(1), 237. https://doi.org/10.1186/s12920-024-02001-7	1	Upregulation	Inflammation-related proteins. Their upregulation enhances inflammatory responses and may exacerbate ARHL.	Detrimental	0.00182815
CCL5	Zhang et al. 2024	Zhang, J., Xiang, L., Sun, W., Feng, M., Chen, Z., Mo, H., Ma, H., Yang, L., Kuang, S., Hu, Y., Guo, J., Li, Y., & Yuan, W. (2024). Single cell RNA sequencing provides novel cellular transcriptional profiles and underlying pathogenesis of presbycusis. BMC medical genomics, 17(1), 237. https://doi.org/10.1186/s12920-024-02001-7	1	Downregulation	A chemokine. Its downregulation has unclear implications for ARHL.	NA	0.00182815
NLRP3	Liu et al. 2024	Liu, J., Si, Y., Huang, X., Lin, X., Lu, L., Wu, C., Guan, X., & Liang, Y. (2024). Vitamin C inhibits NLRP3 inflammasome activation and delays the development of age-related hearing loss in male C57BL/6 mice. Neuroscience letters, 836, 137897. https://doi.org/10.1016/j.neulet.2024.137897	1	Upregulation	A key component of the inflammasome. Its upregulation activates inflammatory responses, promotes cochlear inflammation and cellular injury, and facilitates the development of ARHL.	Detrimental	0.00182815
AIFM1	Wan et al. 2024	Wan, H., Chen, H., Liu, J., Yang, B., Zhang, Y., Bai, Y., Chen, X., Wang, J., Liu, T., Zhang, Y., & Hua, Q. (2024). PARP1 inhibition prevents oxidative stress in age-related hearing loss via PAR-Ca2+-AIF axis in cochlear strial marginal cells. Free radical biology & medicine, 220, 222–235. https://doi.org/10.1016/j.freeradbiomed.2024.05.020	1	Upregulation	Induces mitochondria-mediated apoptosis, promoting cochlear cell death.	Detrimental	0.00182815
PGC1α	Bauer et al. 2024	Bauer, M. A., Bazard, P., Acosta, A. A., Bangalore, N., Elessaway, L., Thivierge, M., Chellani, M., Zhu, X., Ding, B., Walton, J. P., & Frisina, R. D. (2024). L-Ergothioneine slows the progression of age-related hearing loss in CBA/CaJ mice. Hearing research, 446, 109004. https://doi.org/10.1016/j.heares.2024.109004	1	Upregulation	Supports mitochondrial function and enhances antioxidant capacity.	Protective	0.00182815
CA1	Xuan et al. 2024	Xuan, W., Huang, L., Xuan, Y., Chen, S., Tang, J., Wei, Y., Pan, X., & Hamblin, M. R. (2024). Use of the traditional Chinese medicine "compound healthy ear agent" to protect against age-related hearing loss in mice: A proteomics study. Heliyon, 10(5), e26914. https://doi.org/10.1016/j.heliyon.2024.e26914	1	Upregulation	Regulates intracellular pH and is expressed in the cochlea. Its specific role in ARHL remains under investigation.	NA	0.00182815
CA2	Xuan et al. 2024	Xuan, W., Huang, L., Xuan, Y., Chen, S., Tang, J., Wei, Y., Pan, X., & Hamblin, M. R. (2024). Use of the traditional Chinese medicine "compound healthy ear agent" to protect against age-related hearing loss in mice: A proteomics study. Heliyon, 10(5), e26914. https://doi.org/10.1016/j.heliyon.2024.e26914	1	Upregulation	Regulates intracellular pH and is expressed in the cochlea. Its specific role in ARHL remains to be investigated.	NA	0.00182815
LTF	Zeng et al. 2024	Zeng, C., Gu, X., Chen, Y., Lin, Y., Chen, J., Chen, Z., Chen, C., Yao, G., & Lin, C. (2024). Identification and experimental validation of ferroptosis-related gene lactotransferrin in age-related hearing loss. Frontiers in aging neuroscience, 16, 1309115. https://doi.org/10.3389/fnagi.2024.1309115	1	Upregulation	Encodes lactoferrin, which has antimicrobial and anti-inflammatory properties. Its upregulation may protect cochlear cells by reducing inflammation and delaying the progression of ARHL.	Protective	0.00182815
MIR29A	Ma et al. 2023	Ma, P., Wang, S., Geng, R., Gong, Y., Li, M., Xie, D., Dong, Y., Zheng, T., Li, B., Zhao, T., & Zheng, Q. (2023). MiR-29a-deficiency causes thickening of the basilar membrane and age-related hearing loss by upregulating collagen IV and laminin. Frontiers in cellular neuroscience, 17, 1191740. https://doi.org/10.3389/fncel.2023.1191740	1	Deletion	Loss of expression leads to dysregulation of extracellular matrix (ECM), causing abnormal expression of various collagens and matrix proteins.	Detrimental	0.00182815
COL4A2	Ma et al. 2023	Ma, P., Wang, S., Geng, R., Gong, Y., Li, M., Xie, D., Dong, Y., Zheng, T., Li, B., Zhao, T., & Zheng, Q. (2023). MiR-29a-deficiency causes thickening of the basilar membrane and age-related hearing loss by upregulating collagen IV and laminin. Frontiers in cellular neuroscience, 17, 1191740. https://doi.org/10.3389/fncel.2023.1191740	1	Upregulation	Upregulation disrupts basement membrane stability and promotes degeneration of cochlear supporting cells.	Detrimental	0.00182815
COL4A3	Ma et al. 2023	Ma, P., Wang, S., Geng, R., Gong, Y., Li, M., Xie, D., Dong, Y., Zheng, T., Li, B., Zhao, T., & Zheng, Q. (2023). MiR-29a-deficiency causes thickening of the basilar membrane and age-related hearing loss by upregulating collagen IV and laminin. Frontiers in cellular neuroscience, 17, 1191740. https://doi.org/10.3389/fncel.2023.1191740	1	Upregulation	Upregulation disrupts basement membrane stability and promotes degeneration of cochlear supporting cells.	Detrimental	0.00182815
COL4A4	Ma et al. 2023	Ma, P., Wang, S., Geng, R., Gong, Y., Li, M., Xie, D., Dong, Y., Zheng, T., Li, B., Zhao, T., & Zheng, Q. (2023). MiR-29a-deficiency causes thickening of the basilar membrane and age-related hearing loss by upregulating collagen IV and laminin. Frontiers in cellular neuroscience, 17, 1191740. https://doi.org/10.3389/fncel.2023.1191740	1	Upregulation	Upregulation disrupts basement membrane stability and promotes degeneration of cochlear supporting cells.	Detrimental	0.00182815
COL4A5	Ma et al. 2023	Ma, P., Wang, S., Geng, R., Gong, Y., Li, M., Xie, D., Dong, Y., Zheng, T., Li, B., Zhao, T., & Zheng, Q. (2023). MiR-29a-deficiency causes thickening of the basilar membrane and age-related hearing loss by upregulating collagen IV and laminin. Frontiers in cellular neuroscience, 17, 1191740. https://doi.org/10.3389/fncel.2023.1191740	1	Upregulation	Upregulation disrupts basement membrane stability and promotes degeneration of cochlear supporting cells.	Detrimental	0.00182815
LAMC1	Ma et al. 2023	Ma, P., Wang, S., Geng, R., Gong, Y., Li, M., Xie, D., Dong, Y., Zheng, T., Li, B., Zhao, T., & Zheng, Q. (2023). MiR-29a-deficiency causes thickening of the basilar membrane and age-related hearing loss by upregulating collagen IV and laminin. Frontiers in cellular neuroscience, 17, 1191740. https://doi.org/10.3389/fncel.2023.1191740	1	Upregulation	A basement membrane protein. Its upregulation contributes to basement membrane abnormalities and degeneration.	Detrimental	0.00182815
LAMB2	Ma et al. 2023	Ma, P., Wang, S., Geng, R., Gong, Y., Li, M., Xie, D., Dong, Y., Zheng, T., Li, B., Zhao, T., & Zheng, Q. (2023). MiR-29a-deficiency causes thickening of the basilar membrane and age-related hearing loss by upregulating collagen IV and laminin. Frontiers in cellular neuroscience, 17, 1191740. https://doi.org/10.3389/fncel.2023.1191740	1	Upregulation	A basement membrane protein. Its upregulation contributes to basement membrane abnormalities and degeneration.	Detrimental	0.00182815
IFN-β	Liu et al. 2023	Liu, J., Chen, H., Lin, X., Zhu, X., Huang, J., Xu, W., Tan, M., & Su, J. (2023). Melatonin Suppresses Cyclic GMP-AMP Synthase-Stimulator of Interferon Genes Signaling and Delays the Development of Hearing Loss in the C57BL/6J Presbycusis Mouse Model. Neuroscience, 517, 84–95. https://doi.org/10.1016/j.neuroscience.2023.01.015	1	Upregulation	An antiviral factor that promotes inflammatory responses and cellular reactivity.	Detrimental	0.00182815
HSP90AA1	Sun et al. 2023	Sun, G., Zheng, Y., Fu, X., Zhang, W., Ren, J., Ma, S., Sun, S., He, X., Wang, Q., Ji, Z., Cheng, F., Yan, K., Liu, Z., Belmonte, J. C. I., Qu, J., Wang, S., Chai, R., & Liu, G. H. (2023). Single-cell transcriptomic atlas of mouse cochlear aging. Protein & cell, 14(3), 180–201. https://doi.org/10.1093/procel/pwac058	1	Upregulation	Encodes heat shock protein 90α, involved in protein folding and cellular stress responses. It may protect cochlear cells from damage.	Protective	0.00182815
CBLN1	Yang et al. 2023	Yang, X., Wang, G., Liu, W., Zhang, J., Deng, B., Li, X., & Wang, L. (2023). Key genes and potential drugs in age-related hearing loss: transcriptome analysis of cochlear hair cells in old mice. Cellular and molecular biology (Noisy-le-Grand, France), 69(6), 67–74. https://doi.org/10.14715/cmb/2023.69.6.11	1	Upregulation	Participates in neuronal connectivity and synaptic function. Its role in ARHL remains to be clarified.	NA	0.00182815
MPP6	Yang et al. 2023	Yang, X., Wang, G., Liu, W., Zhang, J., Deng, B., Li, X., & Wang, L. (2023). Key genes and potential drugs in age-related hearing loss: transcriptome analysis of cochlear hair cells in old mice. Cellular and molecular biology (Noisy-le-Grand, France), 69(6), 67–74. https://doi.org/10.14715/cmb/2023.69.6.11	1	Upregulation	Involved in cell polarity and synaptic stability. Function in the auditory system requires further validation.	NA	0.00182815
CTGF	Liu et al. 2022	Yang, X., Wang, G., Liu, W., Zhang, J., Deng, B., Li, X., & Wang, L. (2023). Key genes and potential drugs in age-related hearing loss: transcriptome analysis of cochlear hair cells in old mice. Cellular and molecular biology (Noisy-le-Grand, France), 69(6), 67–74. https://doi.org/10.14715/cmb/2023.69.6.11	1	Downregulation	A connective tissue growth factor. Functional implications of expression changes in ARHL require further investigation.	NA	0.00182815
JUND	Liu et al. 2022	Liu, H., Giffen, K. P., Chen, L., Henderson, H. J., Cao, T. A., Kozeny, G. A., Beisel, K. W., Li, Y., & He, D. Z. (2022). Molecular and cytological profiling of biological aging of mouse cochlear inner and outer hair cells. Cell reports, 39(2), 110665. https://doi.org/10.1016/j.celrep.2022.110665	1	Downregulation	A transcription factor. Its specific role in ARHL has yet to be determined.	NA	0.00182815
HDAC10	Liu et al. 2022	Liu, H., Giffen, K. P., Chen, L., Henderson, H. J., Cao, T. A., Kozeny, G. A., Beisel, K. W., Li, Y., & He, D. Z. (2022). Molecular and cytological profiling of biological aging of mouse cochlear inner and outer hair cells. Cell reports, 39(2), 110665. https://doi.org/10.1016/j.celrep.2022.110665	1	Downregulation	A histone deacetylase. Functional significance in the cochlea and ARHL remains to be studied.	NA	0.00182815
MCM6	Liu et al. 2022	Liu, H., Giffen, K. P., Chen, L., Henderson, H. J., Cao, T. A., Kozeny, G. A., Beisel, K. W., Li, Y., & He, D. Z. (2022). Molecular and cytological profiling of biological aging of mouse cochlear inner and outer hair cells. Cell reports, 39(2), 110665. https://doi.org/10.1016/j.celrep.2022.110665	1	Downregulation	Involved in DNA replication. Functional role in cochlear aging remains unknown.	NA	0.00182815
CBX3	Liu et al. 2022	Liu, H., Giffen, K. P., Chen, L., Henderson, H. J., Cao, T. A., Kozeny, G. A., Beisel, K. W., Li, Y., & He, D. Z. (2022). Molecular and cytological profiling of biological aging of mouse cochlear inner and outer hair cells. Cell reports, 39(2), 110665. https://doi.org/10.1016/j.celrep.2022.110665	1	NA	A histone-binding protein. Expression status in ARHL is currently unknown.	NA	0.00182815
H2AFX	Liu et al. 2022	Liu, H., Giffen, K. P., Chen, L., Henderson, H. J., Cao, T. A., Kozeny, G. A., Beisel, K. W., Li, Y., & He, D. Z. (2022). Molecular and cytological profiling of biological aging of mouse cochlear inner and outer hair cells. Cell reports, 39(2), 110665. https://doi.org/10.1016/j.celrep.2022.110665	1	NA	Related to DNA damage response pathways. Expression status and role in ARHL remain unconfirmed.	NA	0.00182815
ATG7	Peng et al. 2022	Peng, L., Li, N., Huang, Z., Qiu, C., & Yin, S. (2022). Prognostic Gene Expression Signature for Age-Related Hearing Loss. Frontiers in medicine, 9, 814851. https://doi.org/10.3389/fmed.2022.814851	1	Upregulation	An essential autophagy gene, important for maintaining cellular health. Potentially protective in cochlear aging.	Protective	0.00182815
BECN1	Peng et al. 2022	Peng, L., Li, N., Huang, Z., Qiu, C., & Yin, S. (2022). Prognostic Gene Expression Signature for Age-Related Hearing Loss. Frontiers in medicine, 9, 814851. https://doi.org/10.3389/fmed.2022.814851	1	Upregulation	An autophagy-related gene that facilitates organelle clearance and recycling, supporting cellular maintenance.	Protective	0.00182815
FGF1	Peng et al. 2022	Peng, L., Li, N., Huang, Z., Qiu, C., & Yin, S. (2022). Prognostic Gene Expression Signature for Age-Related Hearing Loss. Frontiers in medicine, 9, 814851. https://doi.org/10.3389/fmed.2022.814851	1	Upregulation	A cell growth factor that promotes tissue repair and protection, potentially beneficial in cochlear preservation.	Protective	0.00182815
MTOR	Peng et al. 2022	Peng, L., Li, N., Huang, Z., Qiu, C., & Yin, S. (2022). Prognostic Gene Expression Signature for Age-Related Hearing Loss. Frontiers in medicine, 9, 814851. https://doi.org/10.3389/fmed.2022.814851	1	Upregulation	A negative regulator of autophagy. Its overactivation may promote cellular aging and contribute to ARHL.	Detrimental	0.00182815
YWHAG	Peng et al. 2022	Peng, L., Li, N., Huang, Z., Qiu, C., & Yin, S. (2022). Prognostic Gene Expression Signature for Age-Related Hearing Loss. Frontiers in medicine, 9, 814851. https://doi.org/10.3389/fmed.2022.814851	1	Upregulation	A signaling protein. Its specific function in ARHL remains to be investigated.	NA	0.00182815
MAPRE2	Peng et al. 2022	Peng, L., Li, N., Huang, Z., Qiu, C., & Yin, S. (2022). Prognostic Gene Expression Signature for Age-Related Hearing Loss. Frontiers in medicine, 9, 814851. https://doi.org/10.3389/fmed.2022.814851	1	Upregulation	A microtubule-associated protein with unclear functional roles in cochlear or auditory pathways.	NA	0.00182815
ACSS2	Peng et al. 2022	Peng, L., Li, N., Huang, Z., Qiu, C., & Yin, S. (2022). Prognostic Gene Expression Signature for Age-Related Hearing Loss. Frontiers in medicine, 9, 814851. https://doi.org/10.3389/fmed.2022.814851	1	Upregulation	A metabolic enzyme with currently undefined function in ARHL or cochlear physiology.	NA	0.00182815
OTOL1	Schubert et al. 2022	Schubert, N. M. A., van Tuinen, M., & Pyott, S. J. (2022). Transcriptome-Guided Identification of Drugs for Repurposing to Treat Age-Related Hearing Loss. Biomolecules, 12(4), 498. https://doi.org/10.3390/biom12040498	1	Upregulation	Involved in cochlear structure or function regulation. Its relevance to ARHL remains to be clarified.	NA	0.00182815
MAB21L2	Schubert et al. 2022	Schubert, N. M. A., van Tuinen, M., & Pyott, S. J. (2022). Transcriptome-Guided Identification of Drugs for Repurposing to Treat Age-Related Hearing Loss. Biomolecules, 12(4), 498. https://doi.org/10.3390/biom12040498	1	Downregulation	A gene related to developmental processes. Its specific relationship to hearing function remains to be studied.	NA	0.00182815
CALB2	Schubert et al. 2022	Schubert, N. M. A., van Tuinen, M., & Pyott, S. J. (2022). Transcriptome-Guided Identification of Drugs for Repurposing to Treat Age-Related Hearing Loss. Biomolecules, 12(4), 498. https://doi.org/10.3390/biom12040498	1	Downregulation	A calcium-binding protein. Decreased expression may impair neuronal signal transmission in the auditory system.	Detrimental	0.00182815
CXCL13	Schubert et al. 2022	Schubert, N. M. A., van Tuinen, M., & Pyott, S. J. (2022). Transcriptome-Guided Identification of Drugs for Repurposing to Treat Age-Related Hearing Loss. Biomolecules, 12(4), 498. https://doi.org/10.3390/biom12040498	1	Upregulation	A chemokine involved in inflammatory signaling. Its upregulation may contribute to cochlear inflammation.	NA	0.00182815
PPEF1	Schubert et al. 2022	Schubert, N. M. A., van Tuinen, M., & Pyott, S. J. (2022). Transcriptome-Guided Identification of Drugs for Repurposing to Treat Age-Related Hearing Loss. Biomolecules, 12(4), 498. https://doi.org/10.3390/biom12040498	1	Downregulation	A protein phosphatase with unclear function; further research is required to determine its role in cochlear physiology or ARHL.	NA	0.00182815
H19	Xie et al. 2022	Xie, W., Shu, T., Peng, H., Liu, J., Li, C., Wang, M., Wu, P., & Liu, Y. (2022). LncRNA H19 inhibits oxidative stress injury of cochlear hair cells by regulating miR-653-5p/SIRT1 axis. Acta biochimica et biophysica Sinica, 54(3), 332–339. https://doi.org/10.3724/abbs.2022018	1	Downregulation	A long non-coding RNA that regulates imbalanced miRNA expression, potentially affecting gene networks involved in cochlear aging.	Detrimental	0.00182815
NLRX1	Yang et al. 2022	Yang, X., Ju, R., Wang, Y., & Gu, L. (2022). Mechanism of NLRX1 Mediating JNK Apoptosis Pathway to Participate in Functional Impairment of Cochlear Hair Cells in Mice with Senile Deafness. Cellular and molecular biology (Noisy-le-Grand, France), 68(10), 111–116. https://doi.org/10.14715/cmb/2022.68.10.18	1	Upregulation	A mitochondrial NLR family protein that modulates inflammatory responses and suppresses excessive immune activation, protecting cochlear cells from inflammation-induced damage.	Protective	0.00182815
Gls	Deng et al. 2021	Deng, T., Li, J., Liu, J., Xu, F., Liu, X., Mi, J., Bergquist, J., Wang, H., Yang, C., Lu, L., Song, X., Yao, C., Tian, G., & Zheng, Q. Y. (2021). Hippocampal Transcriptome-Wide Association Study Reveals Correlations Between Impaired Glutamatergic Synapse Pathway and Age-Related Hearing Loss in BXD-Recombinant Inbred Mice. Frontiers in neuroscience, 15, 745668. https://doi.org/10.3389/fnins.2021.…	1	Downregulation	Encodes glutaminase, which is involved in glutamine metabolism. Downregulation may disrupt cellular energy balance and promote degeneration, contributing to ARHL.	Detrimental	0.00182815
KLHL18	Ingham et al. 2021	Ingham, N. J., Banafshe, N., Panganiban, C., Crunden, J. L., Chen, J., Lewis, M. A., & Steel, K. P. (2021). Inner hair cell dysfunction in Klhl18 mutant mice leads to low frequency progressive hearing loss. PloS one, 16(10), e0258158. https://doi.org/10.1371/journal.pone.0258158	1	Mutation	Participates in cytoskeletal structure and protein degradation. Mutations lead to abnormal cochlear architecture and hearing loss.	Detrimental	0.00182815
NFKB1	Uraguchi et al. 2021	Uraguchi, K., Maeda, Y., Takahara, J., Omichi, R., Fujimoto, S., Kariya, S., Nishizaki, K., & Ando, M. (2021). Upregulation of a nuclear factor-kappa B-interacting immune gene network in mice cochleae with age-related hearing loss. PloS one, 16(10), e0258977. https://doi.org/10.1371/journal.pone.0258977	1	Upregulation	An inflammatory transcription factor that promotes immune activation and apoptosis, contributing to cochlear degeneration.	Detrimental	0.00182815
IL18RAP	Uraguchi et al. 2021	Uraguchi, K., Maeda, Y., Takahara, J., Omichi, R., Fujimoto, S., Kariya, S., Nishizaki, K., & Ando, M. (2021). Upregulation of a nuclear factor-kappa B-interacting immune gene network in mice cochleae with age-related hearing loss. PloS one, 16(10), e0258977. https://doi.org/10.1371/journal.pone.0258977	1	Upregulation	An adaptor protein that modulates immune receptor signaling and promotes inflammatory responses.	Detrimental	0.00182815
IL18R1	Uraguchi et al. 2021	Uraguchi, K., Maeda, Y., Takahara, J., Omichi, R., Fujimoto, S., Kariya, S., Nishizaki, K., & Ando, M. (2021). Upregulation of a nuclear factor-kappa B-interacting immune gene network in mice cochleae with age-related hearing loss. PloS one, 16(10), e0258977. https://doi.org/10.1371/journal.pone.0258977	1	Upregulation	An immune receptor mediating IL-18 signaling, involved in cochlear immune activation.	Detrimental	0.00182815
CASP1	Uraguchi et al. 2021	Uraguchi, K., Maeda, Y., Takahara, J., Omichi, R., Fujimoto, S., Kariya, S., Nishizaki, K., & Ando, M. (2021). Upregulation of a nuclear factor-kappa B-interacting immune gene network in mice cochleae with age-related hearing loss. PloS one, 16(10), e0258977. https://doi.org/10.1371/journal.pone.0258977	1	Upregulation	A component of the inflammasome that regulates pyroptosis (inflammatory cell death), contributing to cochlear inflammation and degeneration.	Detrimental	0.00182815
CARD9	Uraguchi et al. 2021	Uraguchi, K., Maeda, Y., Takahara, J., Omichi, R., Fujimoto, S., Kariya, S., Nishizaki, K., & Ando, M. (2021). Upregulation of a nuclear factor-kappa B-interacting immune gene network in mice cochleae with age-related hearing loss. PloS one, 16(10), e0258977. https://doi.org/10.1371/journal.pone.0258977	1	Upregulation	An adaptor protein in immune signaling pathways, regulating inflammation and innate immune responses in the cochlea.	Detrimental	0.00182815
CLEC4E	Uraguchi et al. 2021	Uraguchi, K., Maeda, Y., Takahara, J., Omichi, R., Fujimoto, S., Kariya, S., Nishizaki, K., & Ando, M. (2021). Upregulation of a nuclear factor-kappa B-interacting immune gene network in mice cochleae with age-related hearing loss. PloS one, 16(10), e0258977. https://doi.org/10.1371/journal.pone.0258977	1	Upregulation	Immune receptor – Recognizes pathogens and activates inflammation.	Detrimental	0.00182815
IFIT1	Uraguchi et al. 2021	Uraguchi, K., Maeda, Y., Takahara, J., Omichi, R., Fujimoto, S., Kariya, S., Nishizaki, K., & Ando, M. (2021). Upregulation of a nuclear factor-kappa B-interacting immune gene network in mice cochleae with age-related hearing loss. PloS one, 16(10), e0258977. https://doi.org/10.1371/journal.pone.0258977	1	Upregulation	Antiviral protein – Involved in immune response.	Detrimental	0.00182815
TLR9	Uraguchi et al. 2021	Uraguchi, K., Maeda, Y., Takahara, J., Omichi, R., Fujimoto, S., Kariya, S., Nishizaki, K., & Ando, M. (2021). Upregulation of a nuclear factor-kappa B-interacting immune gene network in mice cochleae with age-related hearing loss. PloS one, 16(10), e0258977. https://doi.org/10.1371/journal.pone.0258977	1	Upregulation	Toll-like receptor – Recognizes pathogen DNA and activates immune responses.	Detrimental	0.00182815
RAD6B	Ma et al. 2020	Ma, Y., Song, Y., Shen, R., Li, P., Ding, H., Guo, Z., Liu, X., & Wang, D. (2020). Loss of RAD6B induces degeneration of the cochlea in mice. Biochemical and biophysical research communications, 531(3), 402–408. https://doi.org/10.1016/j.bbrc.2020.08.017	1	Deletion	Involved in protein ubiquitination and DNA repair – Loss may cause cellular dysfunction and promote age-related hearing loss (ARHL).	Detrimental	0.00182815
ATP5B	Liu et al. 2020	Liu, S., Yang, Y., Mao, X., Deng, L., Shuai, C., Yao, Y., Shi, Y., & Yin, Z. (2020). Improving glucose metabolism in the auditory cortex delays the aging of auditory function of guinea pig. Mechanisms of ageing and development, 190, 111292. https://doi.org/10.1016/j.mad.2020.111292	1	Upregulation	Mitochondrial ATP synthase subunit – Key to energy metabolism, protects cellular function.	Protective	0.00182815
TPI1	Liu et al. 2020	Liu, S., Yang, Y., Mao, X., Deng, L., Shuai, C., Yao, Y., Shi, Y., & Yin, Z. (2020). Improving glucose metabolism in the auditory cortex delays the aging of auditory function of guinea pig. Mechanisms of ageing and development, 190, 111292. https://doi.org/10.1016/j.mad.2020.111292	1	Upregulation	Glycolytic enzyme – Enhances energy supply, protects cochlear cells.	Protective	0.00182815
CKMT1	Liu et al. 2020	Liu, S., Yang, Y., Mao, X., Deng, L., Shuai, C., Yao, Y., Shi, Y., & Yin, Z. (2020). Improving glucose metabolism in the auditory cortex delays the aging of auditory function of guinea pig. Mechanisms of ageing and development, 190, 111292. https://doi.org/10.1016/j.mad.2020.111292	1	Upregulation	Mitochondrial creatine kinase – Supports energy buffering and transport.	Protective	0.00182815
PDHB	Liu et al. 2020	Liu, S., Yang, Y., Mao, X., Deng, L., Shuai, C., Yao, Y., Shi, Y., & Yin, Z. (2020). Improving glucose metabolism in the auditory cortex delays the aging of auditory function of guinea pig. Mechanisms of ageing and development, 190, 111292. https://doi.org/10.1016/j.mad.2020.111292	1	Upregulation	Key enzymatic subunit – Promotes energy metabolism.	Protective	0.00182815
ENO1	Liu et al. 2020	Liu, S., Yang, Y., Mao, X., Deng, L., Shuai, C., Yao, Y., Shi, Y., & Yin, Z. (2020). Improving glucose metabolism in the auditory cortex delays the aging of auditory function of guinea pig. Mechanisms of ageing and development, 190, 111292. https://doi.org/10.1016/j.mad.2020.111292	1	Upregulation	Glycolytic enzyme – Promotes cellular metabolism.	Protective	0.00182815
ENO2	Liu et al. 2020	Liu, S., Yang, Y., Mao, X., Deng, L., Shuai, C., Yao, Y., Shi, Y., & Yin, Z. (2020). Improving glucose metabolism in the auditory cortex delays the aging of auditory function of guinea pig. Mechanisms of ageing and development, 190, 111292. https://doi.org/10.1016/j.mad.2020.111292	1	Upregulation	Glycolysis-related enzyme – Protects cellular metabolism.	Protective	0.00182815
PGK1	Liu et al. 2020	Liu, S., Yang, Y., Mao, X., Deng, L., Shuai, C., Yao, Y., Shi, Y., & Yin, Z. (2020). Improving glucose metabolism in the auditory cortex delays the aging of auditory function of guinea pig. Mechanisms of ageing and development, 190, 111292. https://doi.org/10.1016/j.mad.2020.111292	1	Upregulation	Key glycolytic enzyme – Enhances energy supply.	Protective	0.00182815
TUBB2A	Liu et al. 2020	Liu, S., Yang, Y., Mao, X., Deng, L., Shuai, C., Yao, Y., Shi, Y., & Yin, Z. (2020). Improving glucose metabolism in the auditory cortex delays the aging of auditory function of guinea pig. Mechanisms of ageing and development, 190, 111292. https://doi.org/10.1016/j.mad.2020.111292	1	Upregulation	Tubulin (microtubule protein) – Cytoskeletal component; specific role in ARHL remains under investigation.	NA	0.00182815
PSMD11	Wu et al. 2020	Wu, H., Sun, H., He, Z., Chen, X., Li, Y., Zhao, X., Kong, W., & Kong, W. (2020). The effect and mechanism of 19S proteasome PSMD11/Rpn6 subunit in D-Galactose induced mimetic aging models. Experimental cell research, 394(1), 112093. https://doi.org/10.1016/j.yexcr.2020.112093	1	Upregulation	26S proteasome subunit – Regulates protein degradation and cellular homeostasis; may protect cochlear cells under AMPKα2 regulation.	Protective	0.00182815
FOS	Su et al. 2020	Su, Z., Xiong, H., Liu, Y., Pang, J., Lin, H., Zhang, W., & Zheng, Y. (2020). Transcriptomic analysis highlights cochlear inflammation associated with age-related hearing loss in C57BL/6 mice using next generation sequencing. PeerJ, 8, e9737. https://doi.org/10.7717/peerj.9737	1	Upregulation	Transcription factor – Regulates cellular responses; role in ARHL remains to be studied.	NA	0.00182815
CCN2	Su et al. 2020	Su, Z., Xiong, H., Liu, Y., Pang, J., Lin, H., Zhang, W., & Zheng, Y. (2020). Transcriptomic analysis highlights cochlear inflammation associated with age-related hearing loss in C57BL/6 mice using next generation sequencing. PeerJ, 8, e9737. https://doi.org/10.7717/peerj.9737	1	Upregulation	Connective tissue growth factor – May influence tissue remodeling.	NA	0.00182815
SNCG	Su et al. 2020	Su, Z., Xiong, H., Liu, Y., Pang, J., Lin, H., Zhang, W., & Zheng, Y. (2020). Transcriptomic analysis highlights cochlear inflammation associated with age-related hearing loss in C57BL/6 mice using next generation sequencing. PeerJ, 8, e9737. https://doi.org/10.7717/peerj.9737	1	Upregulation	Involved in cellular signal transduction – Function remains unclear.	NA	0.00182815
UCHL1	Su et al. 2020	Su, Z., Xiong, H., Liu, Y., Pang, J., Lin, H., Zhang, W., & Zheng, Y. (2020). Transcriptomic analysis highlights cochlear inflammation associated with age-related hearing loss in C57BL/6 mice using next generation sequencing. PeerJ, 8, e9737. https://doi.org/10.7717/peerj.9737	1	Downregulation	Proteasome-associated enzyme – Downregulation promotes cellular dysfunction.	Detrimental	0.00182815
KL	Su et al. 2020	Su, Z., Xiong, H., Liu, Y., Pang, J., Lin, H., Zhang, W., & Zheng, Y. (2020). Transcriptomic analysis highlights cochlear inflammation associated with age-related hearing loss in C57BL/6 mice using next generation sequencing. PeerJ, 8, e9737. https://doi.org/10.7717/peerj.9737	1	Downregulation	Anti-aging gene – Downregulation accelerates aging.	Protective	0.00182815
ARNTL	Su et al. 2020	Su, Z., Xiong, H., Liu, Y., Pang, J., Lin, H., Zhang, W., & Zheng, Y. (2020). Transcriptomic analysis highlights cochlear inflammation associated with age-related hearing loss in C57BL/6 mice using next generation sequencing. PeerJ, 8, e9737. https://doi.org/10.7717/peerj.9737	1	Downregulation	Circadian rhythm regulatory gene – Function remains to be studied.	NA	0.00182815
PPARGC1B	Oh et al. 2020	Oh, J., Youn, C. K., Jun, Y., Jo, E. R., & Cho, S. I. (2020). Reduced mitophagy in the cochlea of aged C57BL/6J mice. Experimental gerontology, 137, 110946. https://doi.org/10.1016/j.exger.2020.110946	1	Downregulation	Mitochondrial biogenesis regulator – Downregulation leads to mitochondrial dysfunction.	Detrimental	0.00182815
MUL1	Oh et al. 2020	Oh, J., Youn, C. K., Jun, Y., Jo, E. R., & Cho, S. I. (2020). Reduced mitophagy in the cochlea of aged C57BL/6J mice. Experimental gerontology, 137, 110946. https://doi.org/10.1016/j.exger.2020.110946	1	Downregulation	Mitochondrial ubiquitin ligase – Regulates mitochondrial function; deficiency promotes damage.	Detrimental	0.00182815
ATG12	Oh et al. 2020	Oh, J., Youn, C. K., Jun, Y., Jo, E. R., & Cho, S. I. (2020). Reduced mitophagy in the cochlea of aged C57BL/6J mice. Experimental gerontology, 137, 110946. https://doi.org/10.1016/j.exger.2020.110946	1	Downregulation	Autophagy-related gene – Downregulation impairs autophagic function.	Detrimental	0.00182815
ATG13	Oh et al. 2020	Oh, J., Youn, C. K., Jun, Y., Jo, E. R., & Cho, S. I. (2020). Reduced mitophagy in the cochlea of aged C57BL/6J mice. Experimental gerontology, 137, 110946. https://doi.org/10.1016/j.exger.2020.110946	1	Downregulation	Autophagy regulator – Reduced expression disrupts cellular homeostasis.	Detrimental	0.00182815
COX4	Oh et al. 2020	Oh, J., Youn, C. K., Jun, Y., Jo, E. R., & Cho, S. I. (2020). Reduced mitophagy in the cochlea of aged C57BL/6J mice. Experimental gerontology, 137, 110946. https://doi.org/10.1016/j.exger.2020.110946	1	Downregulation	Mitochondrial complex IV subunit – Reduced expression impairs respiratory chain function.	Detrimental	0.00182815
THOC1	Zhang et al. 2020	Zhang, L., Gao, Y., Zhang, R., Sun, F., Cheng, C., Qian, F., Duan, X., Wei, G., Sun, C., Pang, X., Chen, P., Chai, R., Yang, T., Wu, H., & Liu, D. (2020). THOC1 deficiency leads to late-onset nonsyndromic hearing loss through p53-mediated hair cell apoptosis. PLoS genetics, 16(8), e1008953. https://doi.org/10.1371/journal.pgen.1008953	1	Mutation/ Deletion	Involved in mRNA transport – Variants activate apoptotic pathways, promoting cell death.	Detrimental	0.00182815
LDHB	Tian et al. 2020	Tian, C., Kim, Y. J., Hali, S., Choo, O. S., Lee, J. S., Jung, S. K., Choi, Y. U., Park, C. B., & Choung, Y. H. (2020). Suppressed expression of LDHB promotes age-related hearing loss via aerobic glycolysis. Cell death & disease, 11(5), 375. https://doi.org/10.1038/s41419-020-2577-y	1	Downregulation/ Deletion	Lactate dehydrogenase isoform – Reduced expression affects metabolic homeostasis and promotes cochlear damage.	Detrimental	0.00182815
ONECUT2	Keder et al. 2020	Keder, A., Tardieu, C., Malong, L., Filia, A., Kashkenbayeva, A., Newton, F., Georgiades, M., Gale, J. E., Lovett, M., Jarman, A. P., & Albert, J. T. (2020). Homeostatic maintenance and age-related functional decline in the Drosophila ear. Scientific reports, 10(1), 7431. https://doi.org/10.1038/s41598-020-64498-z	1	NA	Transcription factor – Involved in development and cell differentiation.	NA	0.00182815
ONECUT3	Keder et al. 2020	Keder, A., Tardieu, C., Malong, L., Filia, A., Kashkenbayeva, A., Newton, F., Georgiades, M., Gale, J. E., Lovett, M., Jarman, A. P., & Albert, J. T. (2020). Homeostatic maintenance and age-related functional decline in the Drosophila ear. Scientific reports, 10(1), 7431. https://doi.org/10.1038/s41598-020-64498-z	1	NA	Transcription factor – Involved in development and cell differentiation.	NA	0.00182815
SIX3	Keder et al. 2020	Keder, A., Tardieu, C., Malong, L., Filia, A., Kashkenbayeva, A., Newton, F., Georgiades, M., Gale, J. E., Lovett, M., Jarman, A. P., & Albert, J. T. (2020). Homeostatic maintenance and age-related functional decline in the Drosophila ear. Scientific reports, 10(1), 7431. https://doi.org/10.1038/s41598-020-64498-z	1	NA	Developmental regulatory gene	NA	0.00182815
SIX6	Keder et al. 2020	Keder, A., Tardieu, C., Malong, L., Filia, A., Kashkenbayeva, A., Newton, F., Georgiades, M., Gale, J. E., Lovett, M., Jarman, A. P., & Albert, J. T. (2020). Homeostatic maintenance and age-related functional decline in the Drosophila ear. Scientific reports, 10(1), 7431. https://doi.org/10.1038/s41598-020-64498-z	1	NA	Development-related gene – Function yet to be studied.	NA	0.00182815
SNAI2	Keder et al. 2020	Keder, A., Tardieu, C., Malong, L., Filia, A., Kashkenbayeva, A., Newton, F., Georgiades, M., Gale, J. E., Lovett, M., Jarman, A. P., & Albert, J. T. (2020). Homeostatic maintenance and age-related functional decline in the Drosophila ear. Scientific reports, 10(1), 7431. https://doi.org/10.1038/s41598-020-64498-z	1	NA	EMT transcription factor – Regulates cell migration.	NA	0.00182815
ATOH1	Keder et al. 2020	Keder, A., Tardieu, C., Malong, L., Filia, A., Kashkenbayeva, A., Newton, F., Georgiades, M., Gale, J. E., Lovett, M., Jarman, A. P., & Albert, J. T. (2020). Homeostatic maintenance and age-related functional decline in the Drosophila ear. Scientific reports, 10(1), 7431. https://doi.org/10.1038/s41598-020-64498-z	1	NA	Key gene in hair cell development	NA	0.00182815
ATOH7	Keder et al. 2020	Keder, A., Tardieu, C., Malong, L., Filia, A., Kashkenbayeva, A., Newton, F., Georgiades, M., Gale, J. E., Lovett, M., Jarman, A. P., & Albert, J. T. (2020). Homeostatic maintenance and age-related functional decline in the Drosophila ear. Scientific reports, 10(1), 7431. https://doi.org/10.1038/s41598-020-64498-z	1	NA	Retinal development–related gene	NA	0.00182815
ATOH8	Keder et al. 2020	Keder, A., Tardieu, C., Malong, L., Filia, A., Kashkenbayeva, A., Newton, F., Georgiades, M., Gale, J. E., Lovett, M., Jarman, A. P., & Albert, J. T. (2020). Homeostatic maintenance and age-related functional decline in the Drosophila ear. Scientific reports, 10(1), 7431. https://doi.org/10.1038/s41598-020-64498-z	1	NA	Transcription factor – Function remains to be studied.	NA	0.00182815
NEUROD1	Keder et al. 2020	Keder, A., Tardieu, C., Malong, L., Filia, A., Kashkenbayeva, A., Newton, F., Georgiades, M., Gale, J. E., Lovett, M., Jarman, A. P., & Albert, J. T. (2020). Homeostatic maintenance and age-related functional decline in the Drosophila ear. Scientific reports, 10(1), 7431. https://doi.org/10.1038/s41598-020-64498-z	1	NA	Gene regulating neural differentiation	NA	0.00182815
Hgf	Zhao et al. 2020	Zhao, T., Liu, X., Sun, Z., Zhang, J., Zhang, X., Wang, C., Geng, R., Zheng, T., Li, B., & Zheng, Q. Y. (2020). RNA-seq analysis of potential lncRNAs for age-related hearing loss in a mouse model. Aging, 12(8), 7491–7510. https://doi.org/10.18632/aging.103103	1	Upregulation	Promotes tissue repair and protection	Protective	0.00182815
RIPK3	Lyu et al. 2020	Lyu, A. R., Kim, T. H., Park, S. J., Shin, S. A., Jeong, S. H., Yu, Y., Huh, Y. H., Je, A. R., Park, M. J., & Park, Y. H. (2020). Mitochondrial Damage and Necroptosis in Aging Cochlea. International journal of molecular sciences, 21(7), 2505. https://doi.org/10.3390/ijms21072505	1	Upregulation	Involved in necroptosis pathway	Detrimental	0.00182815
MLKL	Lyu et al. 2020	Lyu, A. R., Kim, T. H., Park, S. J., Shin, S. A., Jeong, S. H., Yu, Y., Huh, Y. H., Je, A. R., Park, M. J., & Park, Y. H. (2020). Mitochondrial Damage and Necroptosis in Aging Cochlea. International journal of molecular sciences, 21(7), 2505. https://doi.org/10.3390/ijms21072505	1	Upregulation	Executor of necroptosis	Detrimental	0.00182815
IREB2	Chen et al. 2020	Chen, X., Li, D., Sun, H. Y., Wang, W. W., Wu, H., Kong, W., & Kong, W. J. (2020). Relieving ferroptosis may partially reverse neurodegeneration of the auditory cortex. The FEBS journal, 287(21), 4747–4766. https://doi.org/10.1111/febs.15266	1	Upregulation	Regulates cellular iron homeostasis – Overactivation leads to ferroptosis.	Detrimental	0.00182815
TFRC	Chen et al. 2020	Chen, X., Li, D., Sun, H. Y., Wang, W. W., Wu, H., Kong, W., & Kong, W. J. (2020). Relieving ferroptosis may partially reverse neurodegeneration of the auditory cortex. The FEBS journal, 287(21), 4747–4766. https://doi.org/10.1111/febs.15266	1	Upregulation	Promotes iron uptake – Increases iron load and contributes to cellular damage.	Detrimental	0.00182815
CYBA	Rousset et al. 2020	Rousset, F., Nacher-Soler, G., Coelho, M., Ilmjarv, S., Kokje, V. B. C., Marteyn, A., Cambet, Y., Perny, M., Roccio, M., Jaquet, V., Senn, P., & Krause, K. H. (2020). Redox activation of excitatory pathways in auditory neurons as mechanism of age-related hearing loss. Redox biology, 30, 101434. https://doi.org/10.1016/j.redox.2020.101434	1	Downregulation	Encodes p22^phox, a key subunit of the NOX complex – Downregulation leads to loss of complex activity, impairing redox reactions and cellular function.	Detrimental	0.00182815
H2AX	Benkafadar et al. 2019	Benkafadar, N., François, F., Affortit, C., Casas, F., Ceccato, J. C., Menardo, J., Venail, F., Malfroy-Camine, B., Puel, J. L., & Wang, J. (2019). ROS-Induced Activation of DNA Damage Responses Drives Senescence-Like State in Postmitotic Cochlear Cells: Implication for Hearing Preservation. Molecular neurobiology, 56(8), 5950–5969. https://doi.org/10.1007/s12035-019-1493-6	1	Upregulation	Promotes DNA damage response and cell death	Detrimental	0.00182815
53BP1	Benkafadar et al. 2019	Benkafadar, N., François, F., Affortit, C., Casas, F., Ceccato, J. C., Menardo, J., Venail, F., Malfroy-Camine, B., Puel, J. L., & Wang, J. (2019). ROS-Induced Activation of DNA Damage Responses Drives Senescence-Like State in Postmitotic Cochlear Cells: Implication for Hearing Preservation. Molecular neurobiology, 56(8), 5950–5969. https://doi.org/10.1007/s12035-019-1493-6	1	Upregulation	Regulates DNA repair – Involved in cellular stress responses.	Detrimental	0.00182815
CHEK2	Benkafadar et al. 2019	Benkafadar, N., François, F., Affortit, C., Casas, F., Ceccato, J. C., Menardo, J., Venail, F., Malfroy-Camine, B., Puel, J. L., & Wang, J. (2019). ROS-Induced Activation of DNA Damage Responses Drives Senescence-Like State in Postmitotic Cochlear Cells: Implication for Hearing Preservation. Molecular neurobiology, 56(8), 5950–5969. https://doi.org/10.1007/s12035-019-1493-6	1	Upregulation	Cell cycle regulation and apoptotic signaling	Detrimental	0.00182815
MAPK14	Benkafadar et al. 2019	Benkafadar, N., François, F., Affortit, C., Casas, F., Ceccato, J. C., Menardo, J., Venail, F., Malfroy-Camine, B., Puel, J. L., & Wang, J. (2019). ROS-Induced Activation of DNA Damage Responses Drives Senescence-Like State in Postmitotic Cochlear Cells: Implication for Hearing Preservation. Molecular neurobiology, 56(8), 5950–5969. https://doi.org/10.1007/s12035-019-1493-6	1	Upregulation	Stress signaling and inflammatory response	Detrimental	0.00182815
BUB1B	Benkafadar et al. 2019	Benkafadar, N., François, F., Affortit, C., Casas, F., Ceccato, J. C., Menardo, J., Venail, F., Malfroy-Camine, B., Puel, J. L., & Wang, J. (2019). ROS-Induced Activation of DNA Damage Responses Drives Senescence-Like State in Postmitotic Cochlear Cells: Implication for Hearing Preservation. Molecular neurobiology, 56(8), 5950–5969. https://doi.org/10.1007/s12035-019-1493-6	1	Downregulation	Reduced chromosomal stability	Detrimental	0.00182815
miR-29b	Hao et al. 2019	Hao, S., Wang, L., Zhao, K., Zhu, X., & Ye, F. (2019). Rs1894720 polymorphism in MIAT increased susceptibility to age-related hearing loss by modulating the activation of miR-29b/SIRT1/PGC-1α signaling. Journal of cellular biochemistry, 120(4), 4975–4986. https://doi.org/10.1002/jcb.27773	1	Upregulation	Suppresses collagen and SIRT1 expression	Detrimental	0.00182815
MIAT	Hao et al. 2019	Hao, S., Wang, L., Zhao, K., Zhu, X., & Ye, F. (2019). Rs1894720 polymorphism in MIAT increased susceptibility to age-related hearing loss by modulating the activation of miR-29b/SIRT1/PGC-1α signaling. Journal of cellular biochemistry, 120(4), 4975–4986. https://doi.org/10.1002/jcb.27773	1	Downregulation	lncRNA – Dysregulated expression promotes degeneration.	Detrimental	0.00182815
CYCS	Du et al. 2019	Du, Z. D., Yu, S., Qi, Y., Qu, T. F., He, L., Wei, W., Liu, K., & Gong, S. S. (2019). NADPH oxidase inhibitor apocynin decreases mitochondrial dysfunction and apoptosis in the ventral cochlear nucleus of D-galactose-induced aging model in rats. Neurochemistry international, 124, 31–40. https://doi.org/10.1016/j.neuint.2018.12.008	1	Upregulation	Mediates mitochondrial apoptosis pathway	Detrimental	0.00182815
NCF1	Du et al. 2019	Du, Z. D., Yu, S., Qi, Y., Qu, T. F., He, L., Wei, W., Liu, K., & Gong, S. S. (2019). NADPH oxidase inhibitor apocynin decreases mitochondrial dysfunction and apoptosis in the ventral cochlear nucleus of D-galactose-induced aging model in rats. Neurochemistry international, 124, 31–40. https://doi.org/10.1016/j.neuint.2018.12.008	1	Upregulation	Promotes reactive oxygen species (ROS) production	Detrimental	0.00182815
BMI1	Xia et al. 2017	Xia, M. Y., Zhao, X. Y., Huang, Q. L., Sun, H. Y., Sun, C., Yuan, J., He, C., Sun, Y., Huang, X., Kong, W., & Kong, W. J. (2017). Activation of Wnt/β-catenin signaling by lithium chloride attenuates d-galactose-induced neurodegeneration in the auditory cortex of a rat model of aging. FEBS open bio, 7(6), 759–776. https://doi.org/10.1002/2211-5463.12220	1	Downregulation	Weakened anti-aging function – Promotes cellular senescence.	Detrimental	0.00182815
IDH3A	Kim et al. 2017	Kim, Y. R., Kim, K. H., Lee, S., Oh, S. K., Park, J. W., Lee, K. Y., Baek, J. I., & Kim, U. K. (2017). Expression patterns of members of the isocitrate dehydrogenase gene family in murine inner ear. Biotechnic & histochemistry : official publication of the Biological Stain Commission, 92(7), 536–544. https://doi.org/10.1080/10520295.2017.1367034	1	Downregulation	Energy metabolism disorder leads to functional impairment	Detrimental	0.00182815
KCNJ16	Pan et al. 2016	Pan, C. C., Chu, H. Q., Lai, Y. B., Sun, Y. B., Du, Z. H., Liu, Y., Chen, J., Tong, T., Chen, Q. G., Zhou, L. Q., Bing, D., & Tao, Y. L. (2016). Downregulation of inwardly rectifying potassium channel 5.1 expression in C57BL/6J cochlear lateral wall. Journal of Huazhong University of Science and Technology. Medical sciences = Hua zhong ke ji da xue xue bao. Yi xue Ying De wen ban = Huazhong keji …	1	Downregulation	Downregulation of Kir5.1 weakens Kir4.1 activity – Disrupts potassium cycling and causes cochlear electrolyte imbalance, promoting hearing loss.	Detrimental	0.00182815
THRB	Ng et al. 2015	Ng, L., Cordas, E., Wu, X., Vella, K. R., Hollenberg, A. N., & Forrest, D. (2015). Age-Related Hearing Loss and Degeneration of Cochlear Hair Cells in Mice Lacking Thyroid Hormone Receptor β1. Endocrinology, 156(10), 3853–3865. https://doi.org/10.1210/en.2015-1468	1	NA	Encodes thyroid hormone receptor β (TRβ) – TRβ1 and TRβ2 are major isoforms involved in hearing development and regulation; expression and role in ARHL remain unclear.	NA	0.00182815
SLC39A4	Mutai et al. 2015	Mutai, H., Miya, F., Fujii, M., Tsunoda, T., & Matsunaga, T. (2015). Attenuation of progressive hearing loss in DBA/2J mice by reagents that affect epigenetic modifications is associated with up-regulation of the zinc importer Zip4. PloS one, 10(4), e0124301. https://doi.org/10.1371/journal.pone.0124301	1	NA	Encodes zinc transporter Zip4 – Promotes zinc uptake; zinc is crucial for cochlear cell function and antioxidant defense.	Protective	0.00182815
PLS1	Taylor et al. 2015	Taylor, R., Bullen, A., Johnson, S. L., Grimm-Günter, E. M., Rivero, F., Marcotti, W., Forge, A., & Daudet, N. (2015). Absence of plastin 1 causes abnormal maintenance of hair cell stereocilia and a moderate form of hearing loss in mice. Human molecular genetics, 24(1), 37–49. https://doi.org/10.1093/hmg/ddu417	1	NA	Encodes cilia-associated protein – Mutations cause hair cell structural abnormalities and hearing loss.	Detrimental	0.00182815
ESPN	Taylor et al. 2015	Taylor, R., Bullen, A., Johnson, S. L., Grimm-Günter, E. M., Rivero, F., Marcotti, W., Forge, A., & Daudet, N. (2015). Absence of plastin 1 causes abnormal maintenance of hair cell stereocilia and a moderate form of hearing loss in mice. Human molecular genetics, 24(1), 37–49. https://doi.org/10.1093/hmg/ddu417	1	NA	Cilia-related protein – Mutations impair hair cell cilia stability, promoting degeneration.	Detrimental	0.00182815
GABPβ1	Ryu et al. 2014	Ryu, D., Jo, Y. S., Lo Sasso, G., Stein, S., Zhang, H., Perino, A., Lee, J. U., Zeviani, M., Romand, R., Hottiger, M. O., Schoonjans, K., & Auwerx, J. (2014). A SIRT7-dependent acetylation switch of GABPβ1 controls mitochondrial function. Cell metabolism, 20(5), 856–869. https://doi.org/10.1016/j.cmet.2014.08.001	1	Upregulation	Upregulates antioxidant genes like SOD2 – Reduces ROS damage and lowers ARHL risk.	Protective	0.00182815
Txnrd1	Tadros et al. 2014	Tadros, S. F., D'Souza, M., Zhu, X., & Frisina, R. D. (2014). Gene expression changes for antioxidants pathways in the mouse cochlea: relations to age-related hearing deficits. PloS one, 9(2), e90279. https://doi.org/10.1371/journal.pone.0090279	1	NA	Participates in redox reactions – Protects cells from oxidative stress.	Protective	0.00182815
Hspb1	Tadros et al. 2014	Tadros, S. F., D'Souza, M., Zhu, X., & Frisina, R. D. (2014). Gene expression changes for antioxidants pathways in the mouse cochlea: relations to age-related hearing deficits. PloS one, 9(2), e90279. https://doi.org/10.1371/journal.pone.0090279	1	NA	Small heat shock protein – Supports cellular stress response and maintains homeostasis.	Protective	0.00182815
SERPINB6/SERPINB6A	Tan et al. 2013	Tan, J., Prakash, M. D., Kaiserman, D., & Bird, P. I. (2013). Absence of SERPINB6A causes sensorineural hearing loss with multiple histopathologies in the mouse inner ear. The American journal of pathology, 183(1), 49–59. https://doi.org/10.1016/j.ajpath.2013.03.009	1	NA	Inhibits degradation of extracellular matrix and cell membrane damage – Maintains inner ear structure and function; delays degeneration of hair cells and neurons.	Protective	0.00182815
CalcA	Marano et al. 2012	Marano, R. J., Tickner, J., & Redmond, S. L. (2012). Age related changes in gene expression within the cochlea of C57BL/6J mice. Aging clinical and experimental research, 24(6), 603–611. https://doi.org/10.3275/8590	1	Downregulation	Reduced calcitonin A expression weakens PRL inhibition – Indirectly promotes ARHL.	Detrimental	0.00182815
BGLAP1	Marano et al. 2012	Marano, R. J., Tickner, J., & Redmond, S. L. (2012). Age related changes in gene expression within the cochlea of C57BL/6J mice. Aging clinical and experimental research, 24(6), 603–611. https://doi.org/10.3275/8590	1	NA	Osteocalcin – Involved in bone metabolism; specific role in ARHL remains to be studied.	NA	0.00182815
CYGB	Tanaka et al. 2012	Tanaka, C., Coling, D. E., Manohar, S., Chen, G. D., Hu, B. H., Salvi, R., & Henderson, D. (2012). Expression pattern of oxidative stress and antioxidant defense-related genes in the aging Fischer 344/NHsd rat cochlea. Neurobiology of aging, 33(8), 1842.e1–1842.14. https://doi.org/10.1016/j.neurobiolaging.2011.12.027	1	Upregulation	Clears ROS and induces antioxidant responses – Strong positive correlation with hearing function.	Protective	0.00182815
TXNIP	Tanaka et al. 2012	Tanaka, C., Coling, D. E., Manohar, S., Chen, G. D., Hu, B. H., Salvi, R., & Henderson, D. (2012). Expression pattern of oxidative stress and antioxidant defense-related genes in the aging Fischer 344/NHsd rat cochlea. Neurobiology of aging, 33(8), 1842.e1–1842.14. https://doi.org/10.1016/j.neurobiolaging.2011.12.027	1	Upregulation	Inhibits the thioredoxin antioxidant system – Impairs antioxidant defense.	Detrimental	0.00182815
GPX3	Tanaka et al. 2012	Tanaka, C., Coling, D. E., Manohar, S., Chen, G. D., Hu, B. H., Salvi, R., & Henderson, D. (2012). Expression pattern of oxidative stress and antioxidant defense-related genes in the aging Fischer 344/NHsd rat cochlea. Neurobiology of aging, 33(8), 1842.e1–1842.14. https://doi.org/10.1016/j.neurobiolaging.2011.12.027	1	Upregulation	Antioxidant enzyme – Involved in peroxide clearance.	Protective	0.00182815
GSR	Tanaka et al. 2012	Tanaka, C., Coling, D. E., Manohar, S., Chen, G. D., Hu, B. H., Salvi, R., & Henderson, D. (2012). Expression pattern of oxidative stress and antioxidant defense-related genes in the aging Fischer 344/NHsd rat cochlea. Neurobiology of aging, 33(8), 1842.e1–1842.14. https://doi.org/10.1016/j.neurobiolaging.2011.12.027	1	Upregulation	Glutathione reductase – Maintains activity of the antioxidant system.	Protective	0.00182815
GSTK1	Tanaka et al. 2012	Tanaka, C., Coling, D. E., Manohar, S., Chen, G. D., Hu, B. H., Salvi, R., & Henderson, D. (2012). Expression pattern of oxidative stress and antioxidant defense-related genes in the aging Fischer 344/NHsd rat cochlea. Neurobiology of aging, 33(8), 1842.e1–1842.14. https://doi.org/10.1016/j.neurobiolaging.2011.12.027	1	Upregulation	Glutathione transferase – Participates in detoxification and antioxidant defense.	Protective	0.00182815
SCD1	Tanaka et al. 2012	Tanaka, C., Coling, D. E., Manohar, S., Chen, G. D., Hu, B. H., Salvi, R., & Henderson, D. (2012). Expression pattern of oxidative stress and antioxidant defense-related genes in the aging Fischer 344/NHsd rat cochlea. Neurobiology of aging, 33(8), 1842.e1–1842.14. https://doi.org/10.1016/j.neurobiolaging.2011.12.027	1	Downregulation	Lipid metabolism enzyme – Downregulation causes lipid metabolic imbalance and contributes to hearing loss.	Detrimental	0.00182815
GRIN1	Osumi et al. 2012	Osumi, Y., Shibata, S. B., Kanda, S., Yagi, M., Ooka, H., Shimano, T., Asako, M., Kawamoto, K., Kuriyama, H., Inoue, T., Nishiyama, T., Yamashita, T., & Tomoda, K. (2012). Downregulation of N-methyl-D-aspartate receptor ζ1 subunit (GluN1) gene in inferior colliculus with aging. Brain research, 1454, 23–32. https://doi.org/10.1016/j.brainres.2012.03.018	1	Downregulation	Affects central auditory processing – Promotes central degeneration in ARHL.	Detrimental	0.00182815
PDCD5	Wang et al. 2012	Wang, Y., Chu, H., Zhou, L., Gao, H., Xiong, H., Chen, Q., Chen, J., Huang, X., & Cui, Y. (2012). Correlation of PDCD5 and apoptosis in hair cells and spiral ganglion neurons of different age of C57BL/6J mice. Journal of Huazhong University of Science and Technology. Medical sciences = Hua zhong ke ji da xue xue bao. Yi xue Ying De wen ban = Huazhong keji daxue xuebao. Yixue Yingdewen ban, 32(1),…	1	Upregulation	Promotes apoptosis of hair cells and neurons – Contributes to presbycusis.	Detrimental	0.00182815
FGF20	Huh et al. 2012	Huh, S. H., Jones, J., Warchol, M. E., & Ornitz, D. M. (2012). Differentiation of the lateral compartment of the cochlea requires a temporally restricted FGF20 signal. PLoS biology, 10(1), e1001231. https://doi.org/10.1371/journal.pbio.1001231	1	Deletion	Impacts development of outer hair cells and supporting cells – Leads to hearing impairment.	Detrimental	0.00182815
SLC44A2	Beyer et al. 2011	Beyer, L. A., Galano, M. M., Nair, T. S., Kommareddi, P. K., Sha, S. H., Raphael, Y., & Carey, T. E. (2011). Age-related changes in expression of CTL2/SLC44A2 and its isoforms in the mouse inner ear. Hearing research, 282(1-2), 63–68. https://doi.org/10.1016/j.heares.2011.09.004	1	NA	Involved in inner ear development and damage repair – Supports scar formation in supporting cells and maintenance of the lymphatic barrier; important for hearing preservation.	Protective	0.00182815
BCL11B	Okumura et al. 2011	Okumura, H., Miyasaka, Y., Morita, Y., Nomura, T., Mishima, Y., Takahashi, S., & Kominami, R. (2011). Bcl11b heterozygosity leads to age-related hearing loss and degeneration of outer hair cells of the mouse cochlea. Experimental animals, 60(4), 355–361. https://doi.org/10.1538/expanim.60.355	1	Deletion	Causes outer hair cell damage – A classic mechanism of sensory-type age-related hearing loss.	Detrimental	0.00182815
ESR2	Charitidi et al. 2010	Charitidi, K., Frisina, R. D., Vasilyeva, O. N., Zhu, X., & Canlon, B. (2010). Expression patterns of estrogen receptors in the central auditory system change in prepubertal and aged mice. Neuroscience, 170(4), 1270–1281. https://doi.org/10.1016/j.neuroscience.2010.08.010	1	NA	Estrogen receptor β (ERβ) – Similar to ERα; regulates neuroprotection and auditory processing.	Protective	0.00182815
IGF1	Riquelme et al. 2010	Riquelme, R., Cediel, R., Contreras, J., la Rosa Lourdes, R. D., Murillo-Cuesta, S., Hernandez-Sanchez, C., Zubeldia, J. M., Cerdan, S., & Varela-Nieto, I. (2010). A comparative study of age-related hearing loss in wild type and insulin-like growth factor I deficient mice. Frontiers in neuroanatomy, 4, 27. https://doi.org/10.3389/fnana.2010.00027	1	Deletion	Leads to abnormal cochlear development – Promotes hearing loss.	Detrimental	0.00182815
AQP4	Christensen et al. 2009	Christensen, N., D'Souza, M., Zhu, X., & Frisina, R. D. (2009). Age-related hearing loss: aquaporin 4 gene expression changes in the mouse cochlea and auditory midbrain. Brain research, 1253, 27–34. https://doi.org/10.1016/j.brainres.2008.11.070	1	Downregulation	Disrupts ionic balance in the inner ear – Contributes to hearing impairment.	Detrimental	0.00182815
TNFRSF12A	Tadros et al. 2008	Tadros, S. F., D'Souza, M., Zhu, X., & Frisina, R. D. (2008). Apoptosis-related genes change their expression with age and hearing loss in the mouse cochlea. Apoptosis : an international journal on programmed cell death, 13(11), 1303–1321. https://doi.org/10.1007/s10495-008-0266-x	1	NA	Pro-apoptotic receptor – Mediates cell death; specific effects depend on environmental context.	Detrimental	0.00182815
TNFSF13B	Tadros et al. 2008	Tadros, S. F., D'Souza, M., Zhu, X., & Frisina, R. D. (2008). Apoptosis-related genes change their expression with age and hearing loss in the mouse cochlea. Apoptosis : an international journal on programmed cell death, 13(11), 1303–1321. https://doi.org/10.1007/s10495-008-0266-x	1	NA	Immune regulatory factor – Involved in signaling for cell survival and death.	Detrimental	0.00182815
ATF3	Tadros et al. 2008	Tadros, S. F., D'Souza, M., Zhu, X., & Frisina, R. D. (2008). Apoptosis-related genes change their expression with age and hearing loss in the mouse cochlea. Apoptosis : an international journal on programmed cell death, 13(11), 1303–1321. https://doi.org/10.1007/s10495-008-0266-x	1	NA	Stress-response transcription factor – Regulates cell survival and apoptosis.	Protective	0.00182815
BCL2	Tadros et al. 2008	Tadros, S. F., D'Souza, M., Zhu, X., & Frisina, R. D. (2008). Apoptosis-related genes change their expression with age and hearing loss in the mouse cochlea. Apoptosis : an international journal on programmed cell death, 13(11), 1303–1321. https://doi.org/10.1007/s10495-008-0266-x	1	NA	Anti-apoptotic protein – Maintains cell survival.	Protective	0.00182815
CASP4	Tadros et al. 2008	Tadros, S. F., D'Souza, M., Zhu, X., & Frisina, R. D. (2008). Apoptosis-related genes change their expression with age and hearing loss in the mouse cochlea. Apoptosis : an international journal on programmed cell death, 13(11), 1303–1321. https://doi.org/10.1007/s10495-008-0266-x	1	NA	Pro-inflammatory and pro-apoptotic caspase	Detrimental	0.00182815
DUSP9	Tadros et al. 2008	Tadros, S. F., D'Souza, M., Zhu, X., & Frisina, R. D. (2008). Apoptosis-related genes change their expression with age and hearing loss in the mouse cochlea. Apoptosis : an international journal on programmed cell death, 13(11), 1303–1321. https://doi.org/10.1007/s10495-008-0266-x	1	NA	Dual-specificity phosphatase – Regulates MAPK signaling and contributes to cell survival.	Protective	0.00182815
CAPN2	Tadros et al. 2008	Tadros, S. F., D'Souza, M., Zhu, X., & Frisina, R. D. (2008). Apoptosis-related genes change their expression with age and hearing loss in the mouse cochlea. Apoptosis : an international journal on programmed cell death, 13(11), 1303–1321. https://doi.org/10.1007/s10495-008-0266-x	1	NA	Calcium-dependent protease – Overactivation causes cellular damage.	Detrimental	0.00182815
Cox7a1	Someya et al. 2007	Someya, S., Yamasoba, T., Prolla, T. A., & Tanokura, M. (2007). Genes encoding mitochondrial respiratory chain components are profoundly down-regulated with aging in the cochlea of DBA/2J mice. Brain research, 1182, 26–33. https://doi.org/10.1016/j.brainres.2007.08.090	1	Downregulation	Impaired respiratory chain function	Detrimental	0.00182815
Atp5k	Someya et al. 2007	Someya, S., Yamasoba, T., Prolla, T. A., & Tanokura, M. (2007). Genes encoding mitochondrial respiratory chain components are profoundly down-regulated with aging in the cochlea of DBA/2J mice. Brain research, 1182, 26–33. https://doi.org/10.1016/j.brainres.2007.08.090	1	Downregulation	Reduced ATP synthesis	Detrimental	0.00182815
KCNC1	Zettel et al. 2007	Zettel, M. L., Zhu, X., O'Neill, W. E., & Frisina, R. D. (2007). Age-related decline in Kv3.1b expression in the mouse auditory brainstem correlates with functional deficits in the medial olivocochlear efferent system. Journal of the Association for Research in Otolaryngology : JARO, 8(2), 280–293. https://doi.org/10.1007/s10162-007-0075-x	1	Deletion	MOC (mitochondrial oxidative capacity) system dysfunction – Increases risk of hearing aging.	Detrimental	0.00182815
BDNF	Rüttiger et al. 2007	Rüttiger, L., Panford-Walsh, R., Schimmang, T., Tan, J., Zimmermann, U., Rohbock, K., Köpschall, I., Limberger, A., Müller, M., Fraenzer, J. T., Cimerman, J., & Knipper, M. (2007). BDNF mRNA expression and protein localization are changed in age-related hearing loss. Neurobiology of aging, 28(4), 586–601. https://doi.org/10.1016/j.neurobiolaging.2006.02.008	1	Downregulation	Affects neuronal survival and function – Leads to high-frequency hearing loss.	Detrimental	0.00182815
PSPN	Morita et al. 2007	Morita, Y., Hirokawa, S., Kikkawa, Y., Nomura, T., Yonekawa, H., Shiroishi, T., Takahashi, S., & Kominami, R. (2007). Fine mapping of Ahl3 affecting both age-related and noise-induced hearing loss. Biochemical and biophysical research communications, 355(1), 117–121. https://doi.org/10.1016/j.bbrc.2007.01.115	1	NA	Neurotrophic factor – Supports neuron survival and function.	Protective	0.00182815
NRTN	Morita et al. 2007	Morita, Y., Hirokawa, S., Kikkawa, Y., Nomura, T., Yonekawa, H., Shiroishi, T., Takahashi, S., & Kominami, R. (2007). Fine mapping of Ahl3 affecting both age-related and noise-induced hearing loss. Biochemical and biophysical research communications, 355(1), 117–121. https://doi.org/10.1016/j.bbrc.2007.01.115	1	NA	Neurotrophic factor – Promotes neuroprotection.	Protective	0.00182815
SLC25A23	Morita et al. 2007	Morita, Y., Hirokawa, S., Kikkawa, Y., Nomura, T., Yonekawa, H., Shiroishi, T., Takahashi, S., & Kominami, R. (2007). Fine mapping of Ahl3 affecting both age-related and noise-induced hearing loss. Biochemical and biophysical research communications, 355(1), 117–121. https://doi.org/10.1016/j.bbrc.2007.01.115	1	NA	Mitochondrial calcium transporter – Maintains mitochondrial function.	Protective	0.00182815
SLC5A7	Morita et al. 2007	Morita, Y., Hirokawa, S., Kikkawa, Y., Nomura, T., Yonekawa, H., Shiroishi, T., Takahashi, S., & Kominami, R. (2007). Fine mapping of Ahl3 affecting both age-related and noise-induced hearing loss. Biochemical and biophysical research communications, 355(1), 117–121. https://doi.org/10.1016/j.bbrc.2007.01.115	1	NA	Choline transporter – Supports neural transmission.	Protective	0.00182815
PYCS	Tadros et al. 2007	Tadros, S. F., D'Souza, M., Zettel, M. L., Zhu, X., Waxmonsky, N. C., & Frisina, R. D. (2007). Glutamate-related gene expression changes with age in the mouse auditory midbrain. Brain research, 1127(1), 1–9. https://doi.org/10.1016/j.brainres.2006.09.081	1	Downregulation	Promotes glutamate excitotoxicity – Contributes to hearing loss.	Detrimental	0.00182815
SLC1A3	Tadros et al. 2007	Tadros, S. F., D'Souza, M., Zettel, M. L., Zhu, X., Waxmonsky, N. C., & Frisina, R. D. (2007). Glutamate-related gene expression changes with age in the mouse auditory midbrain. Brain research, 1127(1), 1–9. https://doi.org/10.1016/j.brainres.2006.09.081	1	Upregulation	Reduces glutamate excitotoxicity – Protects neural function.	Protective	0.00182815
OTOS	Delprat et al. 2005	Delprat, B., Ruel, J., Guitton, M. J., Hamard, G., Lenoir, M., Pujol, R., Puel, J. L., Brabet, P., & Hamel, C. P. (2005). Deafness and cochlear fibrocyte alterations in mice deficient for the inner ear protein otospiralin. Molecular and cellular biology, 25(2), 847–853. https://doi.org/10.1128/MCB.25.2.847-853.2005	1	Deletion	Causes structural damage to cochlear cells – Promotes hearing impairment.	Detrimental	0.00182815
GLRA1	Krenning et al. 1998	Krenning, J., Hughes, L. F., Caspary, D. M., & Helfert, R. H. (1998). Age-related glycine receptor subunit changes in the cochlear nucleus of Fischer-344 rats. The Laryngoscope, 108(1 Pt 1), 26–31. https://doi.org/10.1097/00005537-199801000-00005	1	Downregulation	Inhibits synaptic transmission – Impairs auditory signal processing.	Detrimental	0.00182815
GLRA2	Krenning et al. 1998	Krenning, J., Hughes, L. F., Caspary, D. M., & Helfert, R. H. (1998). Age-related glycine receptor subunit changes in the cochlear nucleus of Fischer-344 rats. The Laryngoscope, 108(1 Pt 1), 26–31. https://doi.org/10.1097/00005537-199801000-00005	1	Upregulation	Structural reversion – Alters channel properties and affects complex sound processing.	Detrimental	0.00182815
GLRA3	Krenning et al. 1998	Krenning, J., Hughes, L. F., Caspary, D. M., & Helfert, R. H. (1998). Age-related glycine receptor subunit changes in the cochlear nucleus of Fischer-344 rats. The Laryngoscope, 108(1 Pt 1), 26–31. https://doi.org/10.1097/00005537-199801000-00005	1	NA	Function unclear	NA	0.00182815
GLRB	Krenning et al. 1998	Krenning, J., Hughes, L. F., Caspary, D. M., & Helfert, R. H. (1998). Age-related glycine receptor subunit changes in the cochlear nucleus of Fischer-344 rats. The Laryngoscope, 108(1 Pt 1), 26–31. https://doi.org/10.1097/00005537-199801000-00005	1	Downregulation	Impaired receptor assembly – Affects functional integrity.	Detrimental	0.00182815
COCH	Robertson et al. 2008	Robertson, N. G., Jones, S. M., Sivakumaran, T. A., Giersch, A. B., Jurado, S. A., Call, L. M., Miller, C. E., Maison, S. F., Liberman, M. C., & Morton, C. C. (2008). A targeted Coch missense mutation: a knock-in mouse model for DFNA9 late-onset hearing loss and vestibular dysfunction. Human molecular genetics, 17(21), 3426–3434. https://doi.org/10.1093/hmg/ddn236	1	NA	Encodes cochlear protein Cochlin – Mutations associated with hearing loss, possibly due to structural abnormalities in cochlear tissue.	Detrimental	0.00182815
