# Supplementary material for: From genomic discovery to application in age-related hearing loss: a global bibliometric and cross-ethnic analysis
Source: Front Aging Neurosci. 2025 Nov 3;17:1678115. doi: 10.3389/fnagi.2025.1678115 (PMC12620367; doi:10.3389/fnagi.2025.1678115)
Supplement: Supplementary file 3 [file Data_Sheet_2.xlsx]

## Sheet: Sheet1
Study Reference	Reference	Candidate genes highlighted by investigators	Research Method Categories	Subcategories	Sample size	Age groups	Sample ethnic region
Raynor et al.2009	Raynor, L. A., Pankow, J. S., Miller, M. B., Huang, G. H., Dalton, D., Klein, R., Klein, B. E., & Cruickshanks, K. J. (2009). Familial aggregation of age-related hearing loss in an epidemiological study of older adults. American journal of audiology, 18(2), 114–118. https://doi.org/10.1044/1059-0889(2009/08-0035)	Unknown (likely influenced by polygenic and multilocus effects)	Population/Epidemiological Studies	Cohort Study	3510	43 -75	North America
Xu et al. 2017	Xu, J., Zheng, J., Shen, W., Ma, L., Zhao, M., Wang, X., Tang, J., Yan, J., Wu, Z., Zou, Z., Bu, S., & Xi, Y. (2017). Elevated SLC26A4 gene promoter methylation is associated with the risk of presbycusis in men. Molecular medicine reports, 16(1), 347–352. https://doi.org/10.3892/mmr.2017.6565	SLC26A4	Epigenetic Studies	Methylation Analysis	206	Mean 71	East Asia（Han ethnic group）
Falah et al. 2017	Falah, M., Farhadi, M., Kamrava, S. K., Mahmoudian, S., Daneshi, A., Balali, M., Asghari, A., & Houshmand, M. (2017). Association of genetic variations in the mitochondrial DNA control region with presbycusis. Clinical interventions in aging, 12, 459–465. https://doi.org/10.2147/CIA.S123278	Unknown (mtDNA control region)	Conventional Molecular Techniques	PCR + Sanger Sequencing	278	56-74	Middle East
Sekine et al. 2017	Sekine, K., Matsumura, T., Takizawa, T., Kimura, Y., Saito, S., Shiiba, K., Shindo, S., Okubo, K., & Ikezono, T. (2017). Expression Profiling of MicroRNAs in the Inner Ear of Elderly People by Real-Time PCR Quantification. Audiology & neuro-otology, 22(3), 135–145. https://doi.org/10.1159/000479724	microRNAs (miRNAs), including miR-126, miR-155, members of the miR-183 family, miR-29a, miR-34a, miR-130a, and others	Expression and Functional Validation	qPCR/qRT-PCR	8	66-93	East Asia
Manche et al. 2016	Manche, S. K., Jangala, M., Putta, P., Koralla, R. M., & Akka, J. (2016). Association of oxidative stress gene polymorphisms with presbycusis. Gene, 593(2), 277–283. https://doi.org/10.1016/j.gene.2016.08.029	CYP1A1, UCP2, UCP1	Genomic Analysis	SNP Genotyping / Polymorphism Detection	490	>40	South Asia
Kim et al. 2021	Kim, B. J., Kim, A. R., Lee, C., Kim, S. Y., Kim, N. K., Chang, M. Y., Rhee, J., Park, M. H., Koo, S. K., Kim, M. Y., Han, J. H., Oh, S. H., Park, W. Y., & Choi, B. Y. (2016). Discovery of CDH23 as a Significant Contributor to Progressive Postlingual Sensorineural Hearing Loss in Koreans. PloS one, 11(10), e0165680. https://doi.org/10.1371/journal.pone.0165680	CDH23	Conventional Molecular Techniques	PCR + Sanger Sequencing	32	≥15	East Asia
Hoffmann et al. 2016	Hoffmann, T. J., Keats, B. J., Yoshikawa, N., Schaefer, C., Risch, N., & Lustig, L. R. (2016). A Large Genome-Wide Association Study of Age-Related Hearing Impairment Using Electronic Health Records. PLoS genetics, 12(10), e1006371. https://doi.org/10.1371/journal.pgen.1006371	ISG20, ACAN, TRIOBP, ILDR1, EYA4	Genomic Analysis	GWAS (Genome-Wide Association Study)	180113	>80	North America, Europe
Pang et al. 2016	Pang, J., Xiong, H., Yang, H., Ou, Y., Xu, Y., Huang, Q., Lai, L., Chen, S., Zhang, Z., Cai, Y., & Zheng, Y. (2016). Circulating miR-34a levels correlate with age-related hearing loss in mice and humans. Experimental gerontology, 76, 58–67. https://doi.org/10.1016/j.exger.2016.01.009	miR-34a	Mixed/Inter-species Studies (Human + Animal)	Human + Animal Functional Validation	82	≥60	East Asia（Han ethnic group）
Falah et al. 2016	Falah, M., Najafi, M., Houshmand, M., & Farhadi, M. (2016). Expression levels of the BAK1 and BCL2 genes highlight the role of apoptosis in age-related hearing impairment. Clinical interventions in aging, 11, 1003–1008. https://doi.org/10.2147/CIA.S109110	BAK1, BCL2	Expression and Functional Validation	qPCR/qRT-PCR	81	66.7 ± 9	Middle East
Huang et al. 2015	Huang, A., Yuan, Y., Liu, Y., Zhu, Q., & Dai, P. (2015). A novel EYA4 mutation causing hearing loss in a Chinese DFNA family and genotype-phenotype review of EYA4 in deafness. Journal of translational medicine, 13, 154. https://doi.org/10.1186/s12967-015-0483-3	EYA4	Conventional Molecular Techniques	NGS + Sanger Sequencing	15	20–40	East Asia（Han ethnic group）
Liu et al. 2015	Liu, H., Han, Y., Wang, S., & Wang, H. (2015). Association between the mitochondrial DNA 4977 common deletion in the hair shaft and hearing loss in presbycusis. Molecular medicine reports, 11(2), 1127–1131. https://doi.org/10.3892/mmr.2014.2877	mtDNACD4977	Expression and Functional Validation	qPCR/qRT-PCR	182	≥60	East Asia（Han ethnic group）
Dong et al. 2014	Dong, Y., Li, M., Liu, P., Song, H., Zhao, Y., & Shi, J. (2014). Genes involved in immunity and apoptosis are associated with human presbycusis based on microarray analysis. Acta oto-laryngologica, 134(6), 601–608. https://doi.org/10.3109/00016489.2014.880795	CCR3, GILZ	Expression and Functional Validation	qPCR/qRT-PCR	7	60 ~ 84	East Asia（Han ethnic group）
Luo et al. 2013	Luo, H., Yang, T., Jin, X., Pang, X., Li, J., Chai, Y., Li, L., Zhang, Y., Zhang, L., Zhang, Z., Wu, W., Zhang, Q., Hu, X., Sun, J., Jiang, X., Fan, Z., Huang, Z., & Wu, H. (2013). Association of GRM7 variants with different phenotype patterns of age-related hearing impairment in an elderly male Han Chinese population. PloS one, 8(10), e77153. https://doi.org/10.1371/journal.pone.0077153	GRM7	Conventional Molecular Techniques	PCR + Sanger Sequencing	1306	71-100	East Asia（Han ethnic group）
Nolan et al. 2013	Nolan, L. S., Maier, H., Hermans-Borgmeyer, I., Girotto, G., Ecob, R., Pirastu, N., Cadge, B. A., Hübner, C., Gasparini, P., Strachan, D. P., Davis, A., & Dawson, S. J. (2013). Estrogen-related receptor gamma and hearing function: evidence of a role in humans and mice. Neurobiology of aging, 34(8), 2077.e1–2077.e20779. https://doi.org/10.1016/j.neurobiolaging.2013.02.009	ESRRG	Mixed/Inter-species Studies (Human + Animal)	Human + Animal Functional Validation	6134	44-92	Europe, Middle East
Nolan, et al. 2013	Nolan, L. S., Cadge, B. A., Gomez-Dorado, M., & Dawson, S. J. (2013). A functional and genetic analysis of SOD2 promoter variants and their contribution to age-related hearing loss. Mechanisms of ageing and development, 134(7-8), 298–306. https://doi.org/10.1016/j.mad.2013.02.009	SOD2	Genomic Analysis	SNP Genotyping / Polymorphism Detection	2177	71 ± 10	Europe
Newman et al. 2012	Newman, D. L., Fisher, L. M., Ohmen, J., Parody, R., Fong, C. T., Frisina, S. T., Mapes, F., Eddins, D. A., Robert Frisina, D., Frisina, R. D., & Friedman, R. A. (2012). GRM7 variants associated with age-related hearing loss based on auditory perception. Hearing research, 294(1-2), 125–132. https://doi.org/10.1016/j.heares.2012.08.016	GRM7, KCNQ4, NAT2, GRHL2	Genomic Analysis	GWAS (Genome-Wide Association Study)	687	58-96	North America, Europe
Angeli et al. 2012	Angeli, S. I., Bared, A., Ouyang, X., Du, L. L., Yan, D., & Zhong Liu, X. (2012). Audioprofiles and antioxidant enzyme genotypes in presbycusis. The Laryngoscope, 122(11), 2539–2542. https://doi.org/10.1002/lary.23577	GSTT1	Genomic Analysis	Candidate Gene Association / Linkage	55	50-67	North America
Uchida et al. 2011	Uchida, Y., Sugiura, S., Ando, F., Nakashima, T., & Shimokata, H. (2011). Hearing impairment risk and interaction of folate metabolism related gene polymorphisms in an aging study. BMC medical genetics, 12, 35. https://doi.org/10.1186/1471-2350-12-35	MTHFR, MTR	Population/Epidemiological Studies	Cohort Study	1426	40-84	East Asia
Charizopoulou et al. 2011	Charizopoulou, N., Lelli, A., Schraders, M., Ray, K., Hildebrand, M. S., Ramesh, A., Srisailapathy, C. R., Oostrik, J., Admiraal, R. J., Neely, H. R., Latoche, J. R., Smith, R. J., Northup, J. K., Kremer, H., Holt, J. R., & Noben-Trauth, K. (2011). Gipc3 mutations associated with audiogenic seizures and sensorineural hearing loss in mouse and human. Nature communications, 2, 201. https://doi.org/…	GIPC3	Mixed/Inter-species Studies (Human + Animal)	Human + Animal Functional Validation	156	NA	Europe, South Asia
Bared et al. 2010	Bared, A., Ouyang, X., Angeli, S., Du, L. L., Hoang, K., Yan, D., & Liu, X. Z. (2010). Antioxidant enzymes, presbycusis, and ethnic variability. Otolaryngology--head and neck surgery : official journal of American Academy of Otolaryngology-Head and Neck Surgery, 143(2), 263–268. https://doi.org/10.1016/j.otohns.2010.03.024	GSTM1, GSTT1, NAT2	Conventional Molecular Techniques	PCR + Sanger Sequencing	134	≥ 40	North America, Europe
Walsh et al. 2010	Walsh, T., Pierce, S. B., Lenz, D. R., Brownstein, Z., Dagan-Rosenfeld, O., Shahin, H., Roeb, W., McCarthy, S., Nord, A. S., Gordon, C. R., Ben-Neriah, Z., Sebat, J., Kanaan, M., Lee, M. K., Frydman, M., King, M. C., & Avraham, K. B. (2010). Genomic duplication and overexpression of TJP2/ZO-2 leads to altered expression of apoptosis genes in progressive nonsyndromic hearing loss DFNA51. American …	TJP2	Genomic Analysis	Candidate Gene Association / Linkage	58	NA	Middle East
Van Laer et al. 2010	Van Laer, L., Huyghe, J. R., Hannula, S., Van Eyken, E., Stephan, D. A., Mäki-Torkko, E., Aikio, P., Fransen, E., Lysholm-Bernacchi, A., Sorri, M., Huentelman, M. J., & Van Camp, G. (2010). A genome-wide association study for age-related hearing impairment in the Saami. European journal of human genetics : EJHG, 18(6), 685–693. https://doi.org/10.1038/ejhg.2009.234	IQGAP2, GRM7	Genomic Analysis	GWAS (Genome-Wide Association Study)	352	50-75	Europe
Uchida et al. 2009	Uchida, Y., Sugiura, S., Nakashima, T., Ando, F., & Shimokata, H. (2009). Endothelin-1 gene polymorphism and hearing impairment in elderly Japanese. The Laryngoscope, 119(5), 938–943. https://doi.org/10.1002/lary.20181	EDN1	Population/Epidemiological Studies	Cohort Study	2231	40-79	East Asia
Friedman et al. 2009	Friedman, R. A., Van Laer, L., Huentelman, M. J., Sheth, S. S., Van Eyken, E., Corneveaux, J. J., Tembe, W. D., Halperin, R. F., Thorburn, A. Q., Thys, S., Bonneux, S., Fransen, E., Huyghe, J., Pyykkö, I., Cremers, C. W., Kremer, H., Dhooge, I., Stephens, D., Orzan, E., Pfister, M., … Van Camp, G. (2009). GRM7 variants confer susceptibility to age-related hearing impairment. Human molecular genet…	GRM7	Mixed/Inter-species Studies (Human + Animal)	Human + Animal Functional Validation	1692	53-67	Europe
Huyghe et al. 2008	Huyghe, J. R., Van Laer, L., Hendrickx, J. J., Fransen, E., Demeester, K., Topsakal, V., Kunst, S., Manninen, M., Jensen, M., Bonaconsa, A., Mazzoli, M., Baur, M., Hannula, S., Mäki-Torkko, E., Espeso, A., Van Eyken, E., Flaquer, A., Becker, C., Stephens, D., Sorri, M., … Van Camp, G. (2008). Genome-wide SNP-based linkage scan identifies a locus on 8q24 for an age-related hearing impairment trait…	Unknown(8q24.13-q24.22 region)	Genomic Analysis	SNP Genotyping / Polymorphism Detection	1126	49-76	Europe
Rodriguez-Paris et al. 2008	Rodriguez-Paris, J., Ballay, C., Inserra, M., Stidham, K., Colen, T., Roberson, J., Gardner, P., & Schrijver, I. (2008). Genetic analysis of presbycusis by arrayed primer extension. Annals of clinical and laboratory science, 38(4), 352–360.	GJB2, SLC26A4, SLC26A5	Genomic Analysis	Other	144	20-65	North America
Hilgert et al. 2008	Hilgert, N., Topsakal, V., van Dinther, J., Offeciers, E., Van de Heyning, P., & Van Camp, G. (2008). A splice-site mutation and overexpression of MYO6 cause a similar phenotype in two families with autosomal dominant hearing loss. European journal of human genetics : EJHG, 16(5), 593–602. https://doi.org/10.1038/sj.ejhg.5202000	MYO6	Expression and Functional Validation	qPCR/qRT-PCR	111	NA	Europe
Markaryan et al. 2008	Markaryan, A., Nelson, E. G., & Hinojosa, R. (2008). Detection of mitochondrial DNA deletions in the cochlea and its structural elements from archival human temporal bone tissue. Mutation research, 640(1-2), 38–45. https://doi.org/10.1016/j.mrfmmm.2007.12.007	mtDNA common deletion	Conventional Molecular Techniques	PCR + Sanger Sequencing	5	NA	North America
Peters et al. 2008	Peters, L. M., Fridell, R. A., Boger, E. T., San Agustin, T. B., Madeo, A. C., Griffith, A. J., Friedman, T. B., & Morell, R. J. (2008). A locus for autosomal dominant progressive non-syndromic hearing loss, DFNA27, is on chromosome 4q12-13.1. Clinical genetics, 73(4), 367–372. https://doi.org/10.1111/j.1399-0004.2008.00966.x	Unknown (DFNA27 locus)	Conventional Molecular Techniques	PCR + Sanger Sequencing	11	NA	North America
Van Eyken et al. 2007	Van Eyken, E., Van Camp, G., Fransen, E., Topsakal, V., Hendrickx, J. J., Demeester, K., Van de Heyning, P., Mäki-Torkko, E., Hannula, S., Sorri, M., Jensen, M., Parving, A., Bille, M., Baur, M., Pfister, M., Bonaconsa, A., Mazzoli, M., Orzan, E., Espeso, A., Stephens, D., … Van Laer, L. (2007). Contribution of the N-acetyltransferase 2 polymorphism NAT2*6A to age-related hearing impairment. Jour…	NAT2, GSTM1, GSTT1, GST	Genomic Analysis	Candidate Gene Association / Linkage	3574	53-67	Europe
Liu et al. 2007	Liu, X. Z., & Yan, D. (2007). Ageing and hearing loss. The Journal of pathology, 211(2), 188–197. https://doi.org/10.1002/path.2102	CDH23, ATP2B2, GSTM1, GPX1, SOD1, mtDNA deletions	Genomic Analysis	SNP Genotyping / Polymorphism Detection	2572	≥50	North America, Europe
Pauw et al. 2007	Pauw, R. J., Collin, R. W., Huygen, P. L., Hoefsloot, L. H., Kremer, H., & Cremers, C. W. (2007). Clinical characteristics of a Dutch DFNA9 family with a novel COCH mutation, G87W. Audiology & neuro-otology, 12(2), 77–84. https://doi.org/10.1159/000097794	COCH	Family-based / Linkage Analysis	Longitudinal Family Study	48	NA	Europe
Garringer et al. 2006	Garringer, H. J., Pankratz, N. D., Nichols, W. C., & Reed, T. (2006). Hearing impairment susceptibility in elderly men and the DFNA18 locus. Archives of otolaryngology--head & neck surgery, 132(5), 506–510. https://doi.org/10.1001/archotol.132.5.506	DMPK (DFNA18 locus)	Genomic Analysis	Other	320	NA	North America
Robertson et al. 2006	Robertson, N. G., Cremers, C. W., Huygen, P. L., Ikezono, T., Krastins, B., Kremer, H., Kuo, S. F., Liberman, M. C., Merchant, S. N., Miller, C. E., Nadol, J. B., Jr, Sarracino, D. A., Verhagen, W. I., & Morton, C. C. (2006). Cochlin immunostaining of inner ear pathologic deposits and proteomic analysis in DFNA9 deafness and vestibular dysfunction. Human molecular genetics, 15(7), 1071–1085. http…	COCH	Conventional Molecular Techniques	PCR + Sanger Sequencing	6	NA	North America, Europe
Fransen et al. 2004	Fransen, E., Van Laer, L., Lemkens, N., Caethoven, G., Flothmann, K., Govaerts, P., Van de Heyning, P., & Van Camp, G. (2004). A novel Z-score-based method to analyze candidate genes for age-related hearing impairment. Ear and hearing, 25(2), 133–141. https://doi.org/10.1097/01.aud.0000120362.69077.0b	COCH	Population/Epidemiological Studies	Cross-sectional Study	104	40-70	Europe
Dai et al. 2004	Dai, P., Yang, W., Jiang, S., Gu, R., Yuan, H., Han, D., Guo, W., & Cao, J. (2004). Correlation of cochlear blood supply with mitochondrial DNA common deletion in presbyacusis. Acta oto-laryngologica, 124(2), 130–136. https://doi.org/10.1080/00016480410016586	mtDNA4977	Conventional Molecular Techniques	PCR	67	54-89	North America
Stern et al. 2002	Stern, R. E., & Lalwani, A. K. (2002). Audiologic evidence for further genetic heterogeneity at DFNA2. Acta oto-laryngologica, 122(7), 730–735.	Unknown (DFNA2 locus)	Genomic Analysis	Candidate Gene Association / Linkage	20	15-75	North America
Elfenbein et al. 2001	Elfenbein, J. L., Fisher, R. A., Wei, S., Morell, R. J., Stewart, C., Friedman, T. B., & Friderici, K. (2001). Audiologic aspects of the search for DFNA20: a gene causing late-onset, progressive, sensorineural hearing loss. Ear and hearing, 22(4), 279–288. https://doi.org/10.1097/00003446-200108000-00003	Unknown (DFNA20 locus)	Family-based / Linkage Analysis	Family Linkage Analysis	58	1-72	North America
Ensink et al. 2001	Ensink, R. J., Huygen, P. L., Snoeckx, R. L., Caethoven, G., Van Camp, G., & Cremers, C. W. (2001). A Dutch family with progressive autosomal dominant non-syndromic sensorineural hearing impairment linked to DFNA13. Clinical otolaryngology and allied sciences, 26(4), 310–316. https://doi.org/10.1046/j.1365-2273.2001.00477.x	COL11A2	Genomic Analysis	Candidate Gene Association / Linkage	90	NA	Europe
Estivill et al. 1998	Estivill, X., Govea, N., Barceló, E., Badenas, C., Romero, E., Moral, L., Scozzri, R., D'Urbano, L., Zeviani, M., & Torroni, A. (1998). Familial progressive sensorineural deafness is mainly due to the mtDNA A1555G mutation and is enhanced by treatment of aminoglycosides. American journal of human genetics, 62(1), 27–35. https://doi.org/10.1086/301676	mtDNA A1555G	Conventional Molecular Techniques	PCR + Sanger Sequencing	539	1-84	Europe
Brown et al. 1997	Brown, M. R., Tomek, M. S., Van Laer, L., Smith, S., Kenyon, J. B., Van Camp, G., & Smith, R. J. (1997). A novel locus for autosomal dominant nonsyndromic hearing loss, DFNA13, maps to chromosome 6p. American journal of human genetics, 61(4), 924–927. https://doi.org/10.1086/514892	Unknown (DFNA13 locus)	Genomic Analysis	Candidate Gene Association / Linkage	27	20-40	North America
Kurniawan et al. 2012	Kurniawan, C., Westendorp, R. G., de Craen, A. J., Gussekloo, J., de Laat, J., & van Exel, E. (2012). Gene dose of apolipoprotein E and age-related hearing loss. Neurobiology of aging, 33(9), 2230.e7–2230.e12. https://doi.org/10.1016/j.neurobiolaging.2012.04.001	APOEε4	Genomic Analysis	Candidate Gene Association / Linkage	435	Mean 85	Europe
Bonneux et al. 2011	Bonneux, S., Fransen, E., Van Eyken, E., Van Laer, L., Huyghe, J., Van de Heyning, P., Voets, A., Gerards, M., Stassen, A. P., Hendrickx, A. T., Smeets, H. J., & Van Camp, G. (2011). Inherited mitochondrial variants are not a major cause of age-related hearing impairment in the European population. Mitochondrion, 11(5), 729–734. https://doi.org/10.1016/j.mito.2011.05.008	Unknown (mtDNA control region)	Genomic Analysis	GWAS (Genome-Wide Association Study)	947	53-67	Europe
Van Eyken et al. 2006	Van Eyken, E., Van Laer, L., Fransen, E., Topsakal, V., Lemkens, N., Laureys, W., Nelissen, N., Vandevelde, A., Wienker, T., Van De Heyning, P., & Van Camp, G. (2006). KCNQ4: a gene for age-related hearing impairment?. Human mutation, 27(10), 1007–1016. https://doi.org/10.1002/humu.20375	KCNQ4	Genomic Analysis	SNP Genotyping / Polymorphism Detection	Dutch(645)/Belgian(645)	40-80	Europe
van Camp et al. 1995	van Camp, G., Coucke, P., Balemans, W., van Velzen, D., van de Bilt, C., van Laer, L., Smith, R. J., Fukushima, K., Padberg, G. W., & Frants, R. R. (1995). Localization of a gene for non-syndromic hearing loss (DFNA5) to chromosome 7p15. Human molecular genetics, 4(11), 2159–2163. https://doi.org/10.1093/hmg/4.11.2159	Unknown (DFNA5 locus)	Genomic Analysis	Candidate Gene Association / Linkage	88	NA	Europe
Markaryan et al. 2010	Markaryan, A., Nelson, E. G., & Hinojosa, R. (2010). Major arc mitochondrial DNA deletions in cytochrome c oxidase-deficient human cochlear spiral ganglion cells. Acta oto-laryngologica, 130(7), 780–787. https://doi.org/10.3109/00016480903397702	COX3	Expression and Functional Validation	Protein Detection / Immunostaining	NA	NA	North America
Keithley et al. 2001	Keithley, E. M., Harris, B., Desai, K., Linthicum, F., & Fischel-Ghodsian, N. (2001). Mitochondrial cytochrome oxidase immunolabeling in aged human temporal bones. Hearing research, 157(1-2), 93–99. https://doi.org/10.1016/s0378-5955(01)00281-7	COX1	Expression and Functional Validation	Protein Detection / Immunostaining	11	～80	North America
Mostafa et al. 2014	Mostafa, H., Saad, M., El-Attar, A., Ahmed, G., Berrettini, S., Forli, F., Siciliano, G., & Mancuso, M. (2014). Mitochondrial DNA (mtDNA) haplotypes and dysfunctions in presbyacusis. Acta otorhinolaryngologica Italica : organo ufficiale della Societa italiana di otorinolaringologia e chirurgia cervico-facciale, 34(1), 54–61.	GSTT1, GSTM1, mtDNA (haplogroup U)	Conventional Molecular Techniques	PCR + Sanger Sequencing	70	≥60	Europe
Manwaring et al. 2007	Manwaring, N., Jones, M. M., Wang, J. J., Rochtchina, E., Howard, C., Newall, P., Mitchell, P., & Sue, C. M. (2007). Mitochondrial DNA haplogroups and age-related hearing loss. Archives of otolaryngology--head & neck surgery, 133(9), 929–933. https://doi.org/10.1001/archotol.133.9.929	mtDNA (haplogroup U), mtDNA (haplogroup K), mtDNA (haplogroup U+K)	Population/Epidemiological Studies	Cohort Study	2765	≥49	Europe
Yan et al. 2013	Yan, D., Zhu, Y., Walsh, T., Xie, D., Yuan, H., Sirmaci, A., Fujikawa, T., Wong, A. C., Loh, T. L., Du, L., Grati, M., Vlajkovic, S. M., Blanton, S., Ryan, A. F., Chen, Z. Y., Thorne, P. R., Kachar, B., Tekin, M., Zhao, H. B., Housley, G. D., … Liu, X. Z. (2013). Mutation of the ATP-gated P2X(2) receptor leads to progressive hearing loss and increased susceptibility to noise. Proceedings of the N…	P2RX2	Mixed/Inter-species Studies (Human + Animal)	Human + Animal Functional Validation	NA	NA	East Asia（Han ethnic group）
Bared et al. 2018	Espino Guarch, M., Font-Llitjós, M., Murillo-Cuesta, S., Errasti-Murugarren, E., Celaya, A. M., Girotto, G., Vuckovic, D., Mezzavilla, M., Vilches, C., Bodoy, S., Sahún, I., González, L., Prat, E., Zorzano, A., Dierssen, M., Varela-Nieto, I., Gasparini, P., Palacín, M., & Nunes, V. (2018). Mutations in L-type amino acid transporter-2 support SLC7A8 as a novel gene involved in age-related hearing …	SLC7A8	Mixed/Inter-species Studies (Human + Animal)	Human + Animal Functional Validation	147	≥50	Europe
Zhu et al. 2015	Zhu, Y., Zhao, J., Feng, B., Su, Y., Kang, D., Yuan, H., Zhai, S., & Dai, P. (2015). Mutations in the mitochondrial 12S rRNA gene in elderly Chinese people. Acta oto-laryngologica, 135(1), 26–34. https://doi.org/10.3109/00016489.2014.949849	MT-RNR1	Conventional Molecular Techniques	PCR + Sanger Sequencing	451	≥50	East Asia（Han ethnic group）
Zhu et al. 2003	Zhu, M., Yang, T., Wei, S., DeWan, A. T., Morell, R. J., Elfenbein, J. L., Fisher, R. A., Leal, S. M., Smith, R. J., & Friderici, K. H. (2003). Mutations in the gamma-actin gene (ACTG1) are associated with dominant progressive deafness (DFNA20/26). American journal of human genetics, 73(5), 1082–1091. https://doi.org/10.1086/379286	ACTG1	Family-based / Linkage Analysis	Candidate Gene Sequencing	NA	NA	North America, Europe
Unal et al. 2005	Unal, M., Tamer, L., Doğruer, Z. N., Yildirim, H., Vayisoğlu, Y., & Camdeviren, H. (2005). N-acetyltransferase 2 gene polymorphism and presbycusis. The Laryngoscope, 115(12), 2238–2241. https://doi.org/10.1097/01.mlg.0000183694.10583.12	NAT2	Conventional Molecular Techniques	PCR+FRET	68	Mean 61	Middle East
Dawes et al. 2015	Dawes, P., Platt, H., Horan, M., Ollier, W., Munro, K., Pendleton, N., & Payton, A. (2015). No association between apolipoprotein E or N-acetyltransferase 2 gene polymorphisms and age-related hearing loss. The Laryngoscope, 125(1), E33–E38. https://doi.org/10.1002/lary.24898	NAT2, APOE (not associated with ARHL)	Genomic Analysis	GWAS (Genome-Wide Association Study)	265	59-88	Europe
Manche et al. 2018	Manche, S. K., Jangala, M., Dudekula, D., Koralla, M., & Akka, J. (2018). Polymorphisms in folate metabolism genes are associated with susceptibility to presbycusis. Life sciences, 196, 77–83. https://doi.org/10.1016/j.lfs.2018.01.015	MTHFR, TYMS	Genomic Analysis	SNP Genotyping / Polymorphism Detection	220	60.1 ± 10.38	South Asia
Oonk et al. 2013	Oonk, A. M., Leijendeckers, J. M., Lammers, E. M., Weegerink, N. J., Oostrik, J., Beynon, A. J., Huygen, P. L., Kunst, H. P., Kremer, H., Snik, A. F., & Pennings, R. J. (2013). Progressive hereditary hearing impairment caused by a MYO6 mutation resembles presbyacusis. Hearing research, 299, 88–98. https://doi.org/10.1016/j.heares.2012.12.015	MYO6	Conventional Molecular Techniques	PCR + Sanger Sequencing	46	26-88	Europe
Lemaire et al. 2003	Lemaire, F. X., Feenstra, L., Huygen, P. L., Fransen, E., Devriendt, K., Van Camp, G., Vantrappen, G., Cremers, C. W., Wackym, P. A., & Koss, J. C. (2003). Progressive late-onset sensorineural hearing loss and vestibular impairment with vertigo (DFNA9/COCH): longitudinal analyses in a belgian family. Otology & neurotology : official publication of the American Otological Society, American Neuroto…	COCH (DFNA9 locus)	Family-based / Linkage Analysis	Family Linkage Analysis	8	16-81	Europe
Markaryan et al. 2009	Markaryan, A., Nelson, E. G., & Hinojosa, R. (2009). Quantification of the mitochondrial DNA common deletion in presbycusis. The Laryngoscope, 119(6), 1184–1189. https://doi.org/10.1002/lary.20218	mtDNA4977	Expression and Functional Validation	qPCR/qRT-PCR	19	60-87	North America
Hao et al. 2014	Hao, X., Xing, Y., Moore, M. W., Zhang, J., Han, D., Schulte, B. A., Dubno, J. R., & Lang, H. (2014). Sox10 expressing cells in the lateral wall of the aged mouse and human cochlea. PloS one, 9(6), e97389. https://doi.org/10.1371/journal.pone.0097389	SOX10	Mixed/Inter-species Studies (Human + Animal)	Human + Animal Functional Validation	NA	46-91	NA
Fischel-Ghodsian et al. 1997	Fischel-Ghodsian, N., Bykhovskaya, Y., Taylor, K., Kahen, T., Cantor, R., Ehrenman, K., Smith, R., & Keithley, E. (1997). Temporal bone analysis of patients with presbycusis reveals high frequency of mitochondrial mutations. Hearing research, 110(1-2), 147–154. https://doi.org/10.1016/s0378-5955(97)00077-4	MT-CO2	Expression and Functional Validation	Protein Detection / Immunostaining	5	69-93	NA
Uchida et al. 2010	Uchida, Y., Sugiura, S., Nakashima, T., Ando, F., & Shimokata, H. (2010). The Ala54Thr polymorphism in the fatty acid-binding protein 2 (FABP2) gene is associated with hearing impairment: a preliminary report. Auris, nasus, larynx, 37(4), 496–499. https://doi.org/10.1016/j.anl.2010.01.006	FABP2	Genomic Analysis	SNP Genotyping / Polymorphism Detection	1428	40–86 (63.1 ± 9.8)	East Asia
Uchida et al. 2014	Uchida, Y., Sugiura, S., Ueda, H., Nakashima, T., Ando, F., & Shimokata, H. (2014). The association between hearing impairment and polymorphisms of genes encoding inflammatory mediators in Japanese aged population. Immunity & ageing : I & A, 11(1), 18. https://doi.org/10.1186/s12979-014-0018-4	TNF-α, TNFRSF1B	Genomic Analysis	SNP Genotyping / Polymorphism Detection	1957	40-91 (63.5 ± 9.8)	East Asia
Luo et al. 2016	Luo, H., Wu, H., Shen, H., Chen, H., Yang, T., Huang, Z., Jin, X., Pang, X., Li, L., Hu, X., Jiang, X., Fan, Z., & Li, J. (2016). The European GWAS-identified risk SNP rs457717 within IQGAP2 is not associated with age-related hearing impairment in Han male Chinese population. European archives of oto-rhino-laryngology : official journal of the European Federation of Oto-Rhino-Laryngological Socie…	IQGAP2 (not associated with ARHL)	Genomic Analysis	SNP Genotyping / Polymorphism Detection	2420	50-100	East Asia（Han ethnic group）
Van Laer et al. 2008	Van Laer, L., Van Eyken, E., Fransen, E., Huyghe, J. R., Topsakal, V., Hendrickx, J. J., Hannula, S., Mäki-Torkko, E., Jensen, M., Demeester, K., Baur, M., Bonaconsa, A., Mazzoli, M., Espeso, A., Verbruggen, K., Huyghe, J., Huygen, P., Kunst, S., Manninen, M., Konings, A., … Van Camp, G. (2008). The grainyhead like 2 gene (GRHL2), alias TFCP2L3, is associated with age-related hearing impairment. …	GRHL2	Genomic Analysis	SNP Genotyping / Polymorphism Detection	2418	53-67	North America
Lin et al. 2011	Lin, Y. H., Wu, C. C., Hsu, C. J., Hwang, J. H., & Liu, T. C. (2011). The grainyhead-like 2 gene (GRHL2) single nucleotide polymorphism is not associated with age-related hearing impairment in Han Chinese. The Laryngoscope, 121(6), 1303–1307. https://doi.org/10.1002/lary.21771	GRHL2 (not associated with ARHL)	Genomic Analysis	SNP Genotyping / Polymorphism Detection	310	40-86	East Asia（Han ethnic group）
Falah et al. 2016	Falah, M., Houshmand, M., Najafi, M., Balali, M., Mahmoudian, S., Asghari, A., Emamdjomeh, H., & Farhadi, M. (2016). The potential role for use of mitochondrial DNA copy number as predictive biomarker in presbycusis. Therapeutics and clinical risk management, 12, 1573–1578. https://doi.org/10.2147/TCRM.S117491	MT-RNR1	Expression and Functional Validation	qPCR/qRT-PCR	54	66.87 ± 8.9	Middle East
Piatto et al. 2009	Piatto, V. B., Pereira, M. C., da Silva, M. A., & Maniglia, J. V. (2009). Tracking of the genetic deafness associated to the aging in Brazilian patients. Neurobiology of aging, 30(7), 1173–1174. https://doi.org/10.1016/j.neurobiolaging.2007.10.004	mtDNA4977	Conventional Molecular Techniques	PCR	100	48-89	South America
Vuckovic et al. 2018	Vuckovic, D., Mezzavilla, M., Cocca, M., Morgan, A., Brumat, M., Catamo, E., Concas, M. P., Biino, G., Franzè, A., Ambrosetti, U., Pirastu, M., Gasparini, P., & Girotto, G. (2018). Whole-genome sequencing reveals new insights into age-related hearing loss: cumulative effects, pleiotropy and the role of selection. European journal of human genetics : EJHG, 26(8), 1167–1179. https://doi.org/10.1038…	ATP8A2, FGF14, SEMA6D, MY01D, SLC8A1, SH3RF3, KCNH7, PDE4D, GRIK2, WBSCR17, CSMD1, NRG1, PTPRD, ANTXR1, SDK1, DGK1, KIAA1217, DLG2, WWOX, SNX29, TIAM1	Genomic Analysis	WGS (Whole Genome Sequencing)	389	Mean 69	Europe
Wang et al. 2025	Wang, J., Li, F., Ren, F., Ma, W., Liu, Y., Zhang, W., Li, X., Bi, Y., Xin, Q., & Gao, F. (2025). Association of GRM7 Polymorphisms with Bilateral Auditory Regions Glutamate and Coupling with Glutathione in ARHL Patients. Molecular neurobiology, 10.1007/s12035-025-05011-3. Advance online publication. https://doi.org/10.1007/s12035-025-05011-3	GRM7	Genomic Analysis	SNP Genotyping / Polymorphism Detection	78	60-69	East Asia（Han ethnic group）
Yuan et al. 2025	Yuan, C., Ma, T., Liu, M., Jiang, L., Tang, G., Hu, Q., & Zhang, T. (2025). Experimental validation and identification of ferroptosis-associated biomarkers for diagnostic and therapeutic targeting in hearing loss. Frontiers in aging neuroscience, 17, 1526519. https://doi.org/10.3389/fnagi.2025.1526519	SCD, PANX2, NEDD4, ABCC5, KLHDC3, CYP4F8, IFNA2, MEF2C, ENPP2	Genomic Analysis	Microarray Analysis	14	NA	NA
Kasai et al. 2025	Kasai, T., Sasaki, A., Kasai, S., Miura, S., Goto, S., Yotsuyanagi, R., Mikami, T., Tamada, Y., Itoh, K., & Matsubara, A. (2025). Association between NF-E2-related factor 2 polymorphism and age-related hearing loss in the general Japanese population from the Iwaki health promotion project. Acta oto-laryngologica, 145(1), 36–42. https://doi.org/10.1080/00016489.2024.2435459	NFE2L2	Genomic Analysis	WGS (Whole Genome Sequencing)	28	30-59	East Asia
Yu et al. 2024	Yu, J., Zhu, J., Zhong, H., Zhang, Z., Liu, J., Lin, X., Zeng, G., Zhang, M., Wu, C., Deng, Y., Sun, Y., & Wu, L. (2024). Age-Related Hearing Impairment: Genome and Blood Methylome Data Integration Reveals Candidate Epigenetic Biomarkers. Omics : a journal of integrative biology, 28(12), 620–631. https://doi.org/10.1089/omi.2024.0172	SPTBN1, ATG10, TCF19, PEX6, IMMP2L, PTK2, CCS, ACADVL	Epigenetic Studies	Methylation Analysis	147997	NA	Europe
Rauf et al. 2024	Rauf, A., Bhatti, R., & Kausar, S. (2024). Expression Profile of Apoptotic Genes Bak1 and Bcl2 in Pakistani Presbycusis Patients from Faisalabad and Chichawatni Populations. Journal of the Liaquat University of Medical and Health Sciences : JLUMHS., 23(3), 233–237. https://doi.org/10.22442/jlumhs.2024.01140	BAK1, BCL2	Expression and Functional Validation	qPCR/qRT-PCR	60	63-69	Middle East
Li et al. 2024	Li, X., Zhang, J., Zhang, H., Ren, J., Cao, H., Xu, Y., Zhang, D., & Duan, H. (2024). Association between BCL11B gene polymorphisms and age-related hearing loss in the elderly: A case-control study in Qingdao, China. PloS one, 19(6), e0304770. https://doi.org/10.1371/journal.pone.0304770	BCL11B	Genomic Analysis	SNP Genotyping / Polymorphism Detection	205	62-68	East Asia（Han ethnic group）
Lewis et al. 2023	Lewis, M. A., Schulte, J., Matthews, L., Vaden, K. I., Jr, Steves, C. J., Williams, F. M. K., Schulte, B. A., Dubno, J. R., & Steel, K. P. (2023). Accurate phenotypic classification and exome sequencing allow identification of novel genes and variants associated with adult-onset hearing loss. PLoS genetics, 19(11), e1011058. https://doi.org/10.1371/journal.pgen.1011058	S1PR2, PIEZO1, PKHD1L1, DMD, DUOX2, CELSR1, ELMO3, ARHGAP21, LMO7, UBE3B, ADGRV1	Genomic Analysis	WES (Whole Exome Sequencing)	543	61-75	North America, Europe
Hui et al. 2023	Hui, D., Mehrabi, S., Quimby, A. E., Chen, T., Chen, S., Park, J., Li, B., Regeneron Genetics Center, Penn Medicine Biobank, Ruckenstein, M. J., Rader, D. J., Ritchie, M. D., Brant, J. A., Epstein, D. J., & Mathieson, I. (2023). Gene burden analysis identifies genes associated with increased risk and severity of adult-onset hearing loss in a diverse hospital-based cohort. PLoS genetics, 19(1), e1…	TCOF1, COL5A1, HMMR, RAPGEF3, NNT	Genomic Analysis	WES (Whole Exome Sequencing)	1110	18-85	Europe, Africa
Guo et al. 2023	Guo, L., Wang, W., Song, W., Cao, H., Tian, H., Wang, Z., Ren, J., Ning, F., Zhang, D., & Duan, H. (2023). Genome-wide DNA methylation analysis of middle-aged and elderly monozygotic twins with age-related hearing loss in Qingdao, China. Gene, 849, 146918. https://doi.org/10.1016/j.gene.2022.146918	DUSP4, C21orf58, ALG10, C3, GBX2, LCK	Epigenetic Studies	Methylation Analysis	114	50-80	East Asia（Han ethnic group）
Miura et al. 2022	Miura, S., Sasaki, A., Kasai, S., Sugawara, T., Maeda, Y., Goto, S., Kasai, T., Shimizume, N., Jung, S., Iwane, T., Itoh, K., & Matsubara, A. (2022). Association of mitochondrial DNA haplogroup and hearing impairment with aging in Japanese general population of the Iwaki Health Promotion Project. Journal of human genetics, 67(6), 369–375. https://doi.org/10.1038/s10038-022-01011-6	mtDNA (haplogroup A), mtDNA (haplogroup N9)	Genomic Analysis	WGS (Whole Genome Sequencing)	223	30-64	East Asia
Liu et al. 2021	Liu, W., Johansson, Å., Rask-Andersen, H., & Rask-Andersen, M. (2021). A combined genome-wide association and molecular study of age-related hearing loss in H. sapiens. BMC medicine, 19(1), 302. https://doi.org/10.1186/s12916-021-02169-0	EYA4, LMX1A, PTK2, UBE3B, MMP2, SYNJ2, GRM5, TRIOBP, LMO7, NOX4	Genomic Analysis	GWAS (Genome-Wide Association Study)	91080	37-73	Europe
Yen et al. 2021	Yen, T. T., Chen, I. C., Hua, M. W., Wei, C. Y., Shih, K. H., Li, J. L., Lin, C. H., Hsiao, T. H., Chen, Y. M., & Jiang, R. S. (2021). A KCNQ4 c.546C>G Genetic Variant Associated with Late Onset Non-Syndromic Hearing Loss in a Taiwanese Population. Genes, 12(11), 1711. https://doi.org/10.3390/genes12111711	KCNQ4	Genomic Analysis	Microarray Analysis	236	66-78	East Asia
Duan et al. 2021	Duan, H., Song, W., Wang, W., Cao, H., Wang, B., Liu, Y., Xu, C., Wu, Y., Pang, Z., & Zhang, D. (2021). A Genome-Wide Association Study of Age-Related Hearing Impairment in Middle- and Old-Aged Chinese Twins. BioMed research international, 2021, 3629624. https://doi.org/10.1155/2021/3629624	C20orf196, GALNT9, INPP4B, SEMA7A, ARID3B	Genomic Analysis	GWAS (Genome-Wide Association Study)	262	41-67	East Asia（Han ethnic group）
Li et al. 2021	Li, Q., Liang, P., Wang, S., Li, W., Wang, J., Yang, Y., An, X., Chen, J., & Zha, D. (2021). A novel KCNQ4 gene variant (c.857A>G; p.Tyr286Cys) in an extended family with non‑syndromic deafness 2A. Molecular medicine reports, 23(6), 420. https://doi.org/10.3892/mmr.2021.12059	KCNQ4	Genomic Analysis	WES (Whole Exome Sequencing)	7	20-79	East Asia（Han ethnic group）
Nagtegaal et al. 2019	Nagtegaal, A. P., Broer, L., Zilhao, N. R., Jakobsdottir, J., Bishop, C. E., Brumat, M., Christiansen, M. W., Cocca, M., Gao, Y., Heard-Costa, N. L., Evans, D. S., Pankratz, N., Pratt, S. R., Price, T. R., Spankovich, C., Stimson, M. R., Valle, K., Vuckovic, D., Wells, H., Eiriksdottir, G., … Goedegebure, A. (2019). Genome-wide association meta-analysis identifies five novel loci for age-related …	ILDR1, ISG20, TRIOBP, SPTBN1, FXYD5, IPP, SPIRE2, TRIL	Genomic Analysis	GWAS (Genome-Wide Association Study)	98816	45-96	East Asia, North America, South Asia, South America, Europe, Africa
Wells et al. 2019	Wells, H. R. R., Freidin, M. B., Zainul Abidin, F. N., Payton, A., Dawes, P., Munro, K. J., Morton, C. C., Moore, D. R., Dawson, S. J., & Williams, F. M. K. (2019). GWAS Identifies 44 Independent Associated Genomic Loci for Self-Reported Adult Hearing Difficulty in UK Biobank. American journal of human genetics, 105(4), 788–802. https://doi.org/10.1016/j.ajhg.2019.09.008	ARHGEF28, NID2, CLRN2, EYA4, CTBP2, CDH23, TRIOBP, ZNF318, ISG20	Genomic Analysis	GWAS (Genome-Wide Association Study)	87056	40-69	Europe
Matyas et al. 2019	Matyas, P., Postyeni, E., Komlosi, K., Szalai, R., Bene, J., Magyari, L., Melegh, B., & Hadzsiev, K. (2019). Age-Related Hearing Impairment Associated NAT2, GRM7, GRHL2 Susceptibility Gene Polymorphisms and Haplotypes in Roma and Hungarian Populations. Pathology oncology research : POR, 25(4), 1349–1355. https://doi.org/10.1007/s12253-018-0388-6	NAT2, GRM7, GRHL2	Genomic Analysis	GWAS (Genome-Wide Association Study)	113	Roma(27-58)/Hungarian(25-50)	Europe
Fetoni et al. 2018	Fetoni, A. R., Zorzi, V., Paciello, F., Ziraldo, G., Peres, C., Raspa, M., Scavizzi, F., Salvatore, A. M., Crispino, G., Tognola, G., Gentile, G., Spampinato, A. G., Cuccaro, D., Guarnaccia, M., Morello, G., Van Camp, G., Fransen, E., Brumat, M., Girotto, G., Paludetti, G., … Mammano, F. (2018). Cx26 partial loss causes accelerated presbycusis by redox imbalance and dysregulation of Nfr2 pathway.…	GJB2 (Cx26)	Genomic Analysis	GWAS (Genome-Wide Association Study)	1076	50-96	Europe, Middle East
Bouzid et al. 2018	Bouzid, A., Smeti, I., Chakroun, A., Loukil, S., Gibriel, A. A., Grati, M., Ghorbel, A., & Masmoudi, S. (2018). CDH23 Methylation Status and Presbycusis Risk in Elderly Women. Frontiers in aging neuroscience, 10, 241. https://doi.org/10.3389/fnagi.2018.00241	CDH23	Epigenetic Studies	Methylation Analysis	25	50-75	Africa
Bouzid et al. 2018	Bouzid, A., Smeti, I., Dhouib, L., Roche, M., Achour, I., Khalfallah, A., Gibriel, A. A., Charfeddine, I., Ayadi, H., Lachuer, J., Ghorbel, A., Petit, C., & Masmoudi, S. (2018). Down-expression of P2RX2, KCNQ5, ERBB3 and SOCS3 through DNA hypermethylation in elderly women with presbycusis. Biomarkers : biochemical indicators of exposure, response, and susceptibility to chemicals, 23(4), 347–356. …	P2RX2, KCNQ5, ERBB3, SOCS3	Expression and Functional Validation	qPCR/qRT-PCR	9	50-75	Africa
Haider et al. 2017	Haider, H. F., Flook, M., Aparicio, M., Ribeiro, D., Antunes, M., Szczepek, A. J., Hoare, D. J., Fialho, G., Paço, J. C., & Caria, H. (2017). Biomarkers of Presbycusis and Tinnitus in a Portuguese Older Population. Frontiers in aging neuroscience, 9, 346. https://doi.org/10.3389/fnagi.2017.00346	GRM7, NAT2	Population/Epidemiological Studies	Cohort Study	37	55-75	Europe
Kytövuori et al. 2017	Kytövuori, L., Hannula, S., Mäki-Torkko, E., Sorri, M., & Majamaa, K. (2017). A nonsynonymous mutation in the WFS1 gene in a Finnish family with age-related hearing impairment. Hearing research, 355, 97–101. https://doi.org/10.1016/j.heares.2017.09.013	WFS1	Population/Epidemiological Studies	Cross-sectional Study	20	45-76	Europe
Roche et al. 2025	Roche, M. V., Yan, D., Guo, Y., Hamad, N., Young, J. I., Blanton, S. H., Gong, F., & Liu, X. Z. (2025). Whole-Genome DNA Methylation Analysis in Age-Related Hearing Loss. Genes, 16(5), 526. https://doi.org/10.3390/genes16050526	ESPN, TNFRSF25, KCNQ1, TMEM43, GSTM1, TCF25, GSR	Epigenetic Studies	Methylation Analysis	NA	＞50	North America
Cornejo-Sanchez et al. 2025	Cornejo-Sanchez, D. M., Bharadwaj, T., Dong, R., Wang, G. T., Schrauwen, I., DeWan, A. T., & Leal, S. M. (2025). Mendelian non-syndromic and syndromic hearing loss genes contribute to presbycusis. European journal of human genetics : EJHG, 33(6), 758–767. https://doi.org/10.1038/s41431-025-01789-x	WFS1, POU4F3, COL11A2, MYO6, SLC26A5, TBC1D24, MYO15A, CEACAM16, PPWD1, ZNF598, PDCD6, FILIP1, NCAPH2, KLHDC7B, PLS1, POU4F3, MYO6, EYA4, GRHL2, TECTA, SIX1, TNRC6B, KCNQ4, MYO7A, ACTG1, CEACAM16, TMPRSS3, TXNDC17, PDCD6, TWF1, PALM3,	Genomic Analysis	GWAS (Genome-Wide Association Study)	~460000	NA	Europe
Zhang et al. 2025	Zhang, K., Hou, B., Yan, T., Qiao, R., Qu, P., Xu, X., & Zhang, H. (2025). Identification of therapeutic target genes for age-related hearing loss through systematic genome-wide mendelian randomization of druggable genes. Experimental gerontology, 200, 112676. https://doi.org/10.1016/j.exger.2025.112676	ARHGEF10, ITGA1, ACP5, STK17B, RNASET2, COL4A1, ACAT2, AMFR, BAK1, LAMP3, P2RY11, SCAP, CD9, SPTBN1	Genomic Analysis	GWAS (Genome-Wide Association Study)	330,759	NA	Europe
Wang et al. 2024	Wang, S., Sun, W., Ding, C., Zhou, W., Zhang, M., & Xu, H. (2024). The role of serum 伪-Klotho levels in preventing hearing impairment among middle-aged and older adults: insights from a nationally representative sample.聽Frontiers in aging neuroscience,聽16, 1415494. https://doi.org/10.3389/fnagi.2024.1415494	Klotho(KL)	Population/Epidemiological Studies	Cohort Study	1762	40-69	East Asia
Han et al. 2024	Han, J. S., Yoo, S. G., Lee, S. J., Lee, H. J., Choi, I. Y., & Park, K. H. (2024). The biphasic impact of apolipoprotein E ε4 allele on age-related hearing loss. Scientific reports, 14(1), 21420. https://doi.org/10.1038/s41598-024-71774-9	APOEε4	Population/Epidemiological Studies	Cohort Study	2458	20-100	East Asia
Jung et al. 2024	Jung, J., Lee, J., Kang, H., Park, K., Kim, Y. S., Ha, J., So, S., Sung, S., Yun, J. H., Jang, J. H., Choi, S. J., & Choung, Y. H. (2024). miR-409-3p Regulates IFNG and p16 Signaling in the Human Blood of Aging-Related Hearing Loss. Cells, 13(18), 1595. https://doi.org/10.3390/cells13181595	IFNG	Population/Epidemiological Studies	Cohort Study	12	68 ± 8.56	East Asia
Naderi et al. 2023	Naderi, E., Cornejo-Sanchez, D. M., Li, G., Schrauwen, I., Wang, G. T., Dewan, A. T., & Leal, S. M. (2023). The genetic contribution of the X chromosome in age-related hearing loss. Frontiers in genetics, 14, 1106328. https://doi.org/10.3389/fgene.2023.1106328	ZNF185, MAP7D2, LOC101928437	Genomic Analysis	GWAS (Genome-Wide Association Study)	~460,000	40-69	Europe
Cornejo-Sanchez et al. 2023	Cornejo-Sanchez, D. M., Li, G., Fabiha, T., Wang, R., Acharya, A., Everard, J. L., Kadlubowska, M. K., Huang, Y., Schrauwen, I., Wang, G. T., DeWan, A. T., & Leal, S. M. (2023). Rare-variant association analysis reveals known and new age-related hearing loss genes. European journal of human genetics : EJHG, 31(6), 638–647. https://doi.org/10.1038/s41431-023-01302-2	KLHDC7B, PDCD6, MYO6, SYNJ2, TECTA, PUS7L, EYA4, ARHGEF28, PIK3R3, BAIAP2L2, CRIP3, MAST2, SLC22A7	Genomic Analysis	GWAS (Genome-Wide Association Study)	~500,000	40-70	Europe
Flores et al. 2023	Flores, S. V., Levi-Monsalve, A., & Alvarez-Lobo, J. P. (2023). Imputation of SNPs associated with presbycusis through linkage disequilibrium analysis in the ILDR1 gene. Journal of genetics, 102, 15.	ILDR1	Genomic Analysis	Candidate Gene Association / Linkage	2504	NA	East Asia, South Asia, South America, Europe, Africa
Lewis et al. 2022	Lewis, M. A., Schulte, B. A., Dubno, J. R., & Steel, K. P. (2022). Investigating the characteristics of genes and variants associated with self-reported hearing difficulty in older adults in the UK Biobank. BMC biology, 20(1), 150. https://doi.org/10.1186/s12915-022-01349-5	CLIC5, MYH14, COL9A3, ELMO3, FSCN2, GJB2, SLC26A5	Genomic Analysis	WES (Whole Exome Sequencing)	45581	63.28	East Asia, North America, South Asia, South America, Europe, Africa
Usami et al. 2022	Usami, S. I., Isaka, Y., Miyagawa, M., & Nishio, S. Y. (2022). Variants in CDH23 cause a broad spectrum of hearing loss: from non-syndromic to syndromic hearing loss as well as from congenital to age-related hearing loss. Human genetics, 141(3-4), 903–914. https://doi.org/10.1007/s00439-022-02431-2	CDH23	Genomic Analysis	WGS (Whole Genome Sequencing)	307	NA	East Asia
Ivarsdottir et al. 2021	Ivarsdottir, E. V., Holm, H., Benonisdottir, S., Olafsdottir, T., Sveinbjornsson, G., Thorleifsson, G., Eggertsson, H. P., Halldorsson, G. H., Hjorleifsson, K. E., Melsted, P., Gylfason, A., Arnadottir, G. A., Oddsson, A., Jensson, B. O., Jonasdottir, A., Jonasdottir, A., Juliusdottir, T., Stefansdottir, L., Tragante, V., Halldorsson, B. V., … Stefansson, K. (2021). The genetic architecture of ag…	FBF1, SYNJ2, SLC26A5, TBC1D24, [PHLDB1], KLHDC7B, [FLJ46066], FSCN2, ABLIM3, CCDC17, LMO7, TMPRSS9, SLC4A11, TBX2, TMPRSS3, LOXHD1, ABCC10, SH2D4B*, C10orf90*, WDR3, MPZL2	Genomic Analysis	GWAS (Genome-Wide Association Study)	121934	55.4 ± 14.5	Europe
Boucher et al. 2020	Boucher, S., Tai, F. W. J., Delmaghani, S., Lelli, A., Singh-Estivalet, A., Dupont, T., Niasme-Grare, M., Michel, V., Wolff, N., Bahloul, A., Bouyacoub, Y., Bouccara, D., Fraysse, B., Deguine, O., Collet, L., Thai-Van, H., Ionescu, E., Kemeny, J. L., Giraudet, F., Lavieille, J. P., … Petit, C. (2020). Ultrarare heterozygous pathogenic variants of genes causing dominant forms of early-onset deafne…	CDHR23, COL11A1, DIAPH1, ESPN, EYA4, GRHL2, KCNQ4, MITF, MYH14, MYO6, MYO7A, OSBPL2, PTPRQ, SCD5, TECTA, TJP2, TMC1, TRRAP, WFS1	Genomic Analysis	WES (Whole Exome Sequencing)	227	＞40	Europe
Liu et al. 2020	Liu, X. Z., Yan, D., Mittal, R., Ballard, M. E., & Feng, Y. (2020). Progressive Dominant Hearing Loss (Autosomal Dominant Deafness-41) and P2RX2 Gene Mutations: A Phenotype-Genotype Study. The Laryngoscope, 130(7), 1657–1663. https://doi.org/10.1002/lary.28318	P2RX2	Family-based / Linkage Analysis	Longitudinal Family Study	55	12-73	East Asia
Di Stazio et al. 2020	Di Stazio, M., Morgan, A., Brumat, M., Bassani, S., Dell'Orco, D., Marino, V., Garagnani, P., Giuliani, C., Gasparini, P., & Girotto, G. (2020). New age-related hearing loss candidate genes in humans: an ongoing challenge. Gene, 742, 144561. https://doi.org/10.1016/j.gene.2020.144561	DCLK1, SLC28A3, CEP104, PCDH20, SLC44A2, STRN, SIK3	Expression and Functional Validation	Protein Detection / Immunostaining	464	NA	Europe
Yasukawa et al. 2019	Yasukawa, R., Moteki, H., Nishio, S. Y., Ishikawa, K., Abe, S., Honkura, Y., Hyogo, M., Mihashi, R., Ikezono, T., Shintani, T., Ogasawara, N., Shirai, K., Yoshihashi, H., Ishino, T., Otsuki, K., Ito, T., Sugahara, K., & Usami, S. I. (2019). The Prevalence and Clinical Characteristics of TECTA-Associated Autosomal Dominant Hearing Loss. Genes, 10(10), 744. https://doi.org/10.3390/genes10100744	TECTA	Family-based / Linkage Analysis	Candidate Gene Sequencing	812	0-86	East Asia
Pal et al. 2019	Pal, I., Paltati, C. R. B., Kaur, C., Shubhi Saini, Kumar, P., Jacob, T. G., Bhardwaj, D. N., & Roy, T. S. (2019). Morphological and neurochemical changes in GABAergic neurons of the aging human inferior colliculus. Hearing research, 377, 318–329. https://doi.org/10.1016/j.heares.2019.02.005	GAD1	Expression and Functional Validation	Protein Detection / Immunostaining	35	11-97	NA
Girotto et al. 2019	Girotto, G., Morgan, A., Krishnamoorthy, N., Cocca, M., Brumat, M., Bassani, S., La Bianca, M., Di Stazio, M., & Gasparini, P. (2019). Next Generation Sequencing and Animal Models Reveal SLC9A3R1 as a New Gene Involved in Human Age-Related Hearing Loss. Frontiers in genetics, 10, 142. https://doi.org/10.3389/fgene.2019.00142	SLC9A3R1	Genomic Analysis	WES (Whole Exome Sequencing)	464	＞50	Europe
Morgan et al. 2019	Morgan, A., Vuckovic, D., Krishnamoorthy, N., Rubinato, E., Ambrosetti, U., Castorina, P., Franzè, A., Vozzi, D., La Bianca, M., Cappellani, S., Di Stazio, M., Gasparini, P., & Girotto, G. (2019). Next-generation sequencing identified SPATC1L as a possible candidate gene for both early-onset and age-related hearing loss. European journal of human genetics : EJHG, 27(1), 70–79. https://doi.org/10.…	SPATC1L	Genomic Analysis	WES (Whole Exome Sequencing)	464	＞50	Europe
Hosokawa et al. 2018	Hosokawa, K., Hosokawa, S., Ishiyama, G., Ishiyama, A., & Lopez, I. A. (2018). Immunohistochemical localization of Nrf2 in the human cochlea. Brain research, 1700, 1–8. https://doi.org/10.1016/j.brainres.2018.07.004	NFE2L2	Expression and Functional Validation	Protein Detection / Immunostaining	30	18-92 (62)	North America
